# Supplementary material for: Transcriptome characterization of candidate genes for heat tolerance in perennial ryegrass after exogenous methyl Jasmonate application
Source: BMC Plant Biol. 2022 Feb 12;22:68. doi: 10.1186/s12870-021-03412-9 (PMC8840555; doi:10.1186/s12870-021-03412-9)
Supplement: Supplementary file 1 — Additional file 1: Table S1. Primers list used in qRT-PCR. Table S2. Summary of the sequence clean data. Table S3. Reference comparison and gene statistics. Table S4. Statistical analysis of DEG in all samples. Table S5. Top 20 GO terms with Q values. Table S6. GO term shared by CKvsH and TvsT-H in the top 20 GO terms. Table S7. Top20 GO enrichment of three modules. Table S8. Top20 pathway of three modules. Table S9. The hub genes of three modules [file 12870_2021_3412_MOESM1_ESM.xlsx]

## Sheet: Table S1
Table S1 Primers list used in qRT-PCR
Gene name	Forward primer	Reverse primer	Product length
LOX2 (maker-scaffold_7715|ref0034244-exonerate_est2genome-gene-0.1)	CTTACAGCATCTCCATCT	ATCAACTCACGGTATTCT	91BP
HCAR (maker-scaffold_1809|ref0034973-exonerate_est2genome-gene-0.0)	ATCATTGCCTTCCTGCTA	GTAGTTCCTTATAGTGTGGTAAT	87BP
ACX (maker-scaffold_12799|ref0042878-exonerate_est2genome-gene-0.0)	TTGCTGTAAGATATGCTCTATTG	GTGCTGGTGAGATTGGTA	89BP
MFP (maker-scaffold_9394|ref0036676-exonerate_est2genome-gene-0.0)	TGACCAAGGATAAGATGAACAA	TCTATAACAGCCTCAATAACCAT	100BP
COL13 (maker-scaffold_3186|ref0043886-exonerate_est2genome-gene-0.0)	CAGAGTGCGGATATTACA	CAACATAGCGTAGCCTTA	106BP
HSP90-5 (maker-scaffold_403|ref0021373-exonerate_est2genome-gene-0.1)	TTAGTTATGTAGGCATTCAGT	GCAGACCAGTGTAGTTAC	128BP
APX6 (maker-scaffold_1943|ref0024989-exonerate_est2genome-gene-0.2)	AATGCTGGTCTTGTGAAT	CTTCCTCAATGGCTGTAG	112BP
SODCP (maker-scaffold_2388|ref0041164-exonerate_est2genome-gene-0.1)	TTGGCACACTCACATCTTG	TGAACAGCAGTAATTGACACA	126BP
PER2 (maker-scaffold_1070|ref0045094-exonerate_est2genome-gene-0.1)	TCTGCGTGATTTATTTGATTTG	ATGATGAAGAAGCCCTACA	84BP

## Sheet: Table S2
Table S2 Summary of the sequence clean data
Sample	RawDatas	Clean reads	CleanData(bp)	Q30	GC content
CK-1	58466992	57688534 (98.67%)	8606115234	8165912629 (94.89%)	4629803961 (53.80%)
CK-2	55949436	54354950 (97.15%)	8066321020	7605364927 (94.29%)	4351115589 (53.94%)
CK-3	54220956	52357096 (96.56%)	7770708550	7331299302 (94.35%)	4179664277 (53.79%)
H-1	46918470	44871994 (95.64%)	6661334280	6271033639 (94.14%)	3550116331 (53.29%)
H-2	56705452	55836640 (98.47%)	8328986023	7843963337 (94.18%)	4352071462 (52.25%)
H-3	40945160	40240060 (98.28%)	6009086659	5651299909 (94.05%)	3136866801 (52.20%)
T-1	43006190	42199474 (98.12%)	6300513916	5913624509 (93.86%)	3392779395 (53.85%)
T-2	47537370	46155296 (97.09%)	6861468343	6482075459 (94.47%)	3673837899 (53.54%)
T-3	40792580	39358740 (96.49%)	5863348748	5508463570 (93.95%)	3140732108 (53.57%)
T-H-1	42722886	42111660 (98.57%)	6289194006	5913288549 (94.02%)	3299122489 (52.46%)
T-H-2	47481986	45826918 (96.51%)	6814938596	6418829406 (94.19%)	3623971241 (53.18%)
T-H-3	48436788	46614768 (96.24%)	6932343306	6548066899 (94.46%)	3695593241 (53.31%)
Note：Q30: The number of bases with quality value above Q30 and the percentage in Rawdata

## Sheet: Table S3
Table S3 Reference comparison and gene statistics
Sample	Unmapped(%)	Unique_Mapped(%)	Multiple_Mapped(%)	Total_Mapped(%)	sequenced_Refer_Genes(%)	sequenced_Novel_Genes(%)	sequenced_Total_Genes(%)
CK-1	18872281 (33.33%)	37151666 (65.62%)	591949 (1.05%)	37743615 (66.67%)	18651 (66.18%)	4733 (85.99%)	23384 (69.42%)
CK-2	15419320 (28.41%)	38134568 (70.25%)	729344 (1.34%)	38863912 (71.59%)	19237 (68.26%)	4782 (86.88%)	24019 (71.30%)
CK-3	14736596 (28.29%)	36626266 (70.32%)	724084 (1.39%)	37350350 (71.71%)	19204 (68.14%)	4783 (86.90%)	23987 (71.21%)
H-1	12945615 (28.89%)	31256894 (69.76%)	601275 (1.34%)	31858169 (71.11%)	19243 (68.28%)	4833 (87.81%)	24076 (71.47%)
H-2	17457282 (31.82%)	36718770 (66.92%)	693154 (1.26%)	37411924 (68.18%)	19288 (68.44%)	4954 (90.01%)	24242 (71.96%)
H-3	12644027 (32.07%)	26300881 (66.72%)	477050 (1.21%)	26777931 (67.93%)	18806 (66.73%)	4847 (88.06%)	23653 (70.22%)
T-1	11928947 (28.78%)	29054485 (70.09%)	469890 (1.13%)	29524375 (71.22%)	18205 (64.60%)	4581 (83.23%)	22786 (67.64%)
T-2	11939809 (25.91%)	33480998 (72.64%)	668699 (1.45%)	34149697 (74.09%)	19044 (67.58%)	4739 (86.10%)	23783 (70.60%)
T-3	9898104 (25.19%)	28853865 (73.44%)	537555 (1.37%)	29391420 (74.81%)	18638 (66.13%)	4601 (83.59%)	23239 (68.99%)
T-H-1	12634459 (30.48%)	28317828 (68.32%)	497651 (1.20%)	28815479 (69.52%)	18791 (66.68%)	4895 (88.94%)	23686 (70.31%)
T-H-2	12898355 (28.20%)	32224827 (70.45%)	615900 (1.35%)	32840727 (71.80%)	19181 (68.06%)	4889 (88.83%)	24070 (71.45%)
T-H-3	13077549 (28.10%)	32843389 (70.58%)	610172 (1.31%)	33453561 (71.90%)	19197 (68.12%)	4875 (88.57%)	24072 (71.46%)

## Sheet: Table S4
Table S4 Statistical analysis of DEG in all samples
id	CK-1_fpkm	CK-2_fpkm	CK-3_fpkm	H-1_fpkm	H-2_fpkm	H-3_fpkm	T-1_fpkm	T-2_fpkm	T-3_fpkm	T-H-1_fpkm	T-H-2_fpkm	T-H-3_fpkm	CK-1_count	CK-2_count	CK-3_count	H-1_count	H-2_count	H-3_count	T-1_count	T-2_count	T-3_count	T-H-1_count	T-H-2_count	T-H-3_count	Symbol	Description	KEGG_A_class	KEGG_B_class	Pathway	K_ID	GO Component	GO Function	GO Process
MSTRG.100	0.61	1.02	1.15	3.5	5.47	1.86	0.48	0.8	0.53	1.72	2.11	2.93	21	38	41	112	195	45	12	29	17	49	71	98	--	-	-	-	-	-	-	-	-
MSTRG.10006	10.87	9.82	9.69	13.71	23.19	26.38	7.39	6.05	4.62	17.32	14.79	14.71	234	231	217	249	463	379	123	125	80	272	281	288	TEN1	CST complex subunit TEN1 [Hordeum vulgare]	-	-	-	-	GO:0000783//nuclear telomere cap complex	-	GO:0044238//primary metabolic process;GO:0044249//cellular biosynthetic process;GO:0044707//single-multicellular organism process;GO:0044763//single-organism cellular process;GO:0044767//single-organism developmental process;GO:0048523//negative regulation of cellular process;GO:1901576//organic substance biosynthetic process
MSTRG.10057	0.56	0.44	0.71	1.92	2.12	1.95	0.48	0.52	0.9	2.89	2.9	2.57	21	18	28	61.43	74	49	14	19	28	80	97	88	--	PPR repeat containing protein [Triticum aestivum]	-	-	-	-	-	-	-
MSTRG.10136	1.7	2.96	2.81	4.61	3.27	3.26	1.39	3.5	3.43	5.45	5.9	6.89	49.18	92.9	84.84	113.19	87.59	62.97	31.18	97.33	81.63	115.71	152.11	181.26	--	-	-	-	-	-	-	-	-
MSTRG.10156	1.28	2.86	2.53	3.13	4.19	2.75	1.57	1.51	0.88	2.86	3.4	3.72	40	103	98	112	120	69	22	55	36	81.97	94.99	144.16	--	caffeoylshikimate esterase-like [Hordeum vulgare]	Metabolism;Metabolism	Global and overview maps;Lipid metabolism	ko01100//Metabolic pathways;ko00561//Glycerolipid metabolism	K01054;K01054	-	GO:0003824//catalytic activity	GO:0030001//metal ion transport
MSTRG.1016	31.03	13.62	12.8	8.71	19.33	18.11	16.02	10.2	7.08	11.81	6.71	6.73	218	104	94	52	126	85	87	69	41	61	42	43	C15orf40	UPF0235 protein C15orf40 homolog [Panicum hallii]	-	-	-	-	-	GO:0016772//transferase activity, transferring phosphorus-containing groups	GO:0006796//phosphate-containing compound metabolic process
MSTRG.10227	30.29	36.77	37.62	39.5	49.92	27.36	30.52	40.91	30.27	74.7	73.49	86.83	323	428	421	358	496	195	250	422	267	588	701	846	--	PREDICTED: uncharacterized protein LOC103947185 [Pyrus x bretschneideri]	-	-	-	-	-	-	-
MSTRG.10235	2.48	3.59	2.88	6.65	7.83	8.19	1.85	2.94	2.14	6.38	6.01	5.5	111	192	145	277	308	214	69	129	86	203	246	240	--	-	-	-	-	-	-	-	-
MSTRG.10242	33.79	25.68	23.38	80.92	128.09	137.3	29.99	20.09	21.18	83.55	59	53.51	730	603	528	1485	2568	1982	501	418	377	1327	1136	1052	UXS2	UDP-glucuronic acid decarboxylase 2-like [Aegilops tauschii subsp. tauschii] [Aegilops tauschii]	Metabolism;Metabolism	Global and overview maps;Carbohydrate metabolism	ko01100//Metabolic pathways;ko00520//Amino sugar and nucleotide sugar metabolism	K08678;K08678	GO:0000139//Golgi membrane;GO:0031224//intrinsic component of membrane;GO:0031984//organelle subcompartment	GO:0016831//carboxy-lyase activity;GO:0016836//hydro-lyase activity;GO:0016854//racemase and epimerase activity;GO:0048037//cofactor binding	GO:0009226//nucleotide-sugar biosynthetic process;GO:0019321//pentose metabolic process
MSTRG.10260	0.38	0.18	0.24	0.83	1.1	1.43	0.41	0.33	0.15	2.78	1.22	1.89	6	3	4	11	16	15	5	5	2	32	17	27	--	-	-	-	-	-	-	-	-
MSTRG.10279	73.25	247.23	224.54	24.99	9.89	18.32	87.81	347.88	285.15	16.13	31.55	50.24	383	1405	1227	111	48	64	355	1752	1228	62	147	239	RCA	Rubisco activase beta form precursor [Deschampsia antarctica]	-	-	-	-	GO:0009532//plastid stroma	GO:0032550//purine ribonucleoside binding	-
MSTRG.10293	1.38	3.3	2.3	8.59	4.76	4.6	2.86	3.89	3.49	6.49	7.87	7.15	35	91	61	185	112	78	56	95	73	121	178	165	WTF9	protein WHAT'S THIS FACTOR 1 homolog [Brachypodium distachyon]	-	-	-	-	GO:0043231//intracellular membrane-bounded organelle	-	-
MSTRG.10323	0.52	0.6	0.76	1.54	1.62	0.93	0.27	0.43	0.46	2.16	1.61	1.37	15	19	23	37.72	43.42	18	6	12	11	46	41.42	36.12	FRS5	protein FAR1-RELATED SEQUENCE 5-like [Brachypodium distachyon]	-	-	-	-	-	-	-
MSTRG.10347	1.85	3.13	2.6	8.7	7.96	4.75	1.8	3.13	2.6	6.39	6.15	6.47	57	105	84	228	228	98	43	93	66	145	169	181.75	--	UDP-N-acetylglucosamine--peptide N-acetylglucosaminyltransferase subunit [Zea mays]	-	-	-	-	GO:0044444//cytoplasmic part	-	GO:0006839//mitochondrial transport
MSTRG.10371	0.61	0.53	0.34	1.78	2.25	1.99	0.28	0.41	0.65	0.64	0.89	0.87	17	16	10	42	58	37	6	11	15	13	22	22	--	-	-	-	-	-	-	-	-
MSTRG.10399	1.95	1.14	1.41	1.66	4.72	3.93	2.05	1	0.94	3.64	2.45	3.49	38	50	47	52	97	70	34	37	28	59	90	110	--	Os01g0630700 [Oryza sativa Japonica Group]	-	-	-	-	-	-	-
MSTRG.10403	0.06	0.15	0.05	2.08	1.72	0.99	0.21	0.17	0.2	0.75	1.61	1.27	1	3	1	32	29	12	3	3	3	10	26	21	--	-	-	-	-	-	-	-	-
MSTRG.1043	0	0	0.76	5.6	3.99	18.17	0	0	0	3.96	0.59	0.87	0	0	3	18	13.99	45.93	0	0	0	11	2	3	--	-	-	-	-	-	-	-	-
MSTRG.10447	32.48	20.29	20.59	18.23	32.98	26.79	20.12	14.89	14.9	13.25	11.01	11.4	1142	890	851	730	1164	671	577	589	483	370	439	478	CPK11	calcium-dependent protein kinase SK5-like [Panicum miliaceum]	Organismal Systems	Environmental adaptation	ko04626//Plant-pathogen interaction	K13412	-	GO:0004674//protein serine/threonine kinase activity;GO:0043167//ion binding	GO:0006464//cellular protein modification process;GO:0006796//phosphate-containing compound metabolic process;GO:0009755//hormone-mediated signaling pathway
MSTRG.10476	1.29	1.29	1.31	2.93	3.6	1.93	1.36	1.53	1.19	4.07	2.25	4.31	38	39	39	68	90	36	29	40	28	81	58	107	--	-	-	-	-	-	-	-	-
MSTRG.1050	6.14	5.41	4.7	2.17	1.23	1.97	5.45	4.92	5.01	2.27	2.17	3.09	70	67	56	21	13	15	48	54	47	19	22	32	--	-	-	-	-	-	-	-	-
MSTRG.10504	0	0.05	0.28	0.81	0.75	0.69	0.37	0.24	0.84	1.33	3.62	1.52	0	1	5	12	12	8	5	4	12	17	56	24	--	UPF0481 protein At3g47200 [Setaria italica]	-	-	-	-	-	-	-
MSTRG.1051	0.93	0.85	0.82	2.98	4.37	4.82	1.05	0.9	0.8	1.88	1.5	1.43	34.55	34.3	31.91	93.65	150.07	119.33	29.95	32.12	24.53	51.22	49.49	48.14	--	Os07g0120500 [Oryza sativa Japonica Group]	-	-	-	-	-	-	-
MSTRG.10589	2.14	1.44	2.32	5.54	5.61	4.91	1.66	1.41	1.82	4.75	2.56	4.78	30	22	34	66	73	46	18	19	21	49	32	61	--	-	-	-	-	-	-	-	-
MSTRG.1059	2.65	2.43	1.66	3.93	6.23	4.37	2.07	2.49	1.54	6.03	4.06	4.29	85	93	66	121	197	96	54	87	47	152	131	146	--	-	-	-	-	-	-	-	-
MSTRG.10635	35.77	22.87	23.29	58.01	62.11	68.66	37.95	20.2	23.04	59.58	49.1	49.86	980	681	667	1350	1579	1257	804	533	520	1200	1199	1243	RBM39	Splicing factor CC1-like [Zea mays]	-	-	-	-	GO:0043231//intracellular membrane-bounded organelle;GO:0044444//cytoplasmic part	GO:0003676//nucleic acid binding	GO:0000377//RNA splicing, via transesterification reactions with bulged adenosine as nucleophile
MSTRG.10659	0.95	0.7	1	1.56	2.14	1.42	0.37	0.59	0.34	1.8	2.76	1.66	10	8	11	14	21	10	3	6	3	14	26	16	--	-	-	-	-	-	-	-	-
MSTRG.10703	0	0	0.1	0.12	0.66	1.22	1.72	0.64	0.5	1.67	0.46	0.45	0	0	1	1	6	8	13	6	4	12	4	4	--	-	-	-	-	-	-	-	-
MSTRG.10704	0.07	0.06	0.07	1.33	1.21	0.42	1.82	0.88	0.85	2.49	0.87	0.23	1	1	1	16	16	4	20	12	10	26	11	3	--	-	-	-	-	-	-	-	-
MSTRG.10723	1.67	0.38	0.93	2.29	6.9	9.37	3.06	1.01	1.01	5.11	2.34	2.6	12	3	7	14	46	45	17	7	6	27	15	17	RE2	Retrovirus-related Pol polyprotein from transposon TNT 1-94 [Vitis vinifera]	-	-	-	-	-	-	-
MSTRG.1074	115.68	85.35	85.35	34.4	58.42	60.57	137.77	111.82	115.02	67.92	51.88	50.09	1943.88	1558.87	1498.96	491	911	680	1790	1809.99	1592	838.97	777	765.94	--	TPR repeat [Zea mays]	-	-	-	-	GO:0009532//plastid stroma	-	-
MSTRG.10813	3.15	1.18	1.02	0.31	1.05	0.6	1.26	0.69	0.86	0.6	0.55	1.22	71	29	24	6	22	9	22	15	16	10	11	25	--	-	-	-	-	-	-	-	-
MSTRG.10851	1.3	0.45	0.72	2.17	3.31	2.64	1.02	0.77	0.37	3.09	1.26	1.02	30.19	11.25	17.48	42.59	71.02	40.76	18.18	17.22	7.01	52.67	26	21.52	--	Os08g0493050 [Oryza sativa Japonica Group]	-	-	-	-	-	-	-
MSTRG.10929	0.3	0.7	0.6	3.64	3.92	3.46	0.42	0.99	0.9	2.74	4.14	5.51	11	28	23	114	134	85	12	35	27	74	136	184	--	-	-	-	-	-	-	-	-
MSTRG.10950	1.62	0.96	0.76	1.12	2.29	2.14	0.74	0.23	0.54	2.5	2.14	2.9	51	33	25	30	67	45	18	7	14	58	60	83	--	-	-	-	-	-	-	-	-
MSTRG.10986	1.35	1.9	0.68	3.34	5.84	5.4	2	1.34	2.19	5.61	3.04	3.97	21	32	11	44	84	56	24	20	28	64	42	56	--	-	-	-	-	-	-	-	-
MSTRG.10987	1.19	1.43	1.64	2.45	2.17	2.37	0.94	0.82	0.84	2.24	3.3	2.79	36	47	52	63	61.01	48	22	24	21	50	89	77	--	-	-	-	-	-	-	-	-
MSTRG.10997	4.11	3.7	4.68	9.86	7.82	6.37	2.25	4.02	3.23	7.83	8.25	8.88	85	83	101	173	150	88	36	80	55	119	152	167	--	OSJNBb0022F23.7 [Oryza sativa Japonica Group]	-	-	-	-	-	-	-
MSTRG.1104	0.35	0.79	0.76	2.1	2.36	1.28	1.52	1.09	0.54	2.98	1.78	2.38	11	27	25	56	69	27	37	33	14	69	50	68	PCMP-H12	pentatricopeptide repeat-containing protein [Hordeum vulgare]	-	-	-	-	-	-	-
MSTRG.11116	18.96	10.16	10.67	33.79	46.1	39.92	12.02	8.5	8.65	55.52	31.28	31.05	551	321	324	834	1243	775	270	238	207	1186	810	821	GSTU6	probable glutathione S-transferase GSTU6 [Brachypodium distachyon]	Metabolism;Metabolism	Global and overview maps;Metabolism of other amino acids	ko01100//Metabolic pathways;ko00480//Glutathione metabolism	K00799;K00799	GO:0044424//intracellular part	GO:0016765//transferase activity, transferring alkyl or aryl (other than methyl) groups	-
MSTRG.11127	4.06	2	2.49	3.38	4.18	3.78	1.58	2.01	1	5.96	6.41	6.6	153	82	98	108	146	95	46	73	31	165	215	226	LECRK91	L-type lectin-domain containing receptor kinase IX.1-like [Aegilops tauschii subsp. tauschii] [Aegilops tauschii]	-	-	-	-	-	GO:0004672//protein kinase activity	GO:0006796//phosphate-containing compound metabolic process
MSTRG.11255	0	0	0	0	0	0	0	0.22	0	0.73	0.48	0.47	0	0	0	0	0	0	0	2	0	5	4	4	--	-	-	-	-	-	-	-	-
MSTRG.11294	3.03	3.98	4.41	23.16	29.44	38.18	1.86	3.97	3.76	24.41	17.39	20.04	42	60	64	273	379	354	20	53	43	249	215	253	NCS1	purine-uracil permease NCS1 [Hordeum vulgare]	-	-	-	-	GO:0031967//organelle envelope	GO:0022891//substrate-specific transmembrane transporter activity	GO:0008655//pyrimidine-containing compound salvage;GO:0009812//flavonoid metabolic process;GO:0044765//single-organism transport
MSTRG.11316	2.79	4.85	4.29	6.98	10.05	13.1	4.47	3.93	2.97	11.27	6.33	7.47	88.85	168.27	143.03	189.08	297.44	279.29	110.28	120.72	77.92	264.19	179.95	216.79	--	Retrotransposon gag protein [Asparagus officinalis]	-	-	-	-	-	-	-
MSTRG.11358	0.79	1.08	0.8	1.87	1.25	2.06	0.75	1.33	0.69	2.42	2.4	1.99	20	33	22	43	29	34	15	36	16	48	56	48	--	-	-	-	-	-	-	-	-
MSTRG.11381	8.26	5.68	6	15.84	19.61	29.28	5.47	4.79	4.64	15.97	11.88	11.89	148	110	110	239	326	350	76	82	68	209	186	191	--	unnamed protein product [Triticum aestivum]	-	-	-	-	-	-	-
MSTRG.11386	0.81	0.62	0.71	1.82	2.24	3.12	2	0.42	1.14	2.74	0.9	1.03	12	10	11	23	31	31	23	6	14	30	12	14	--	-	-	-	-	-	-	-	-
MSTRG.11430	2.98	2.71	3.32	4.87	6.98	8.06	2.79	2.99	3.3	6.27	3.21	5.04	86	85	100	120	188	156	62	83	79	133	83	133	--	WEB family protein At5g16730, chloroplastic-like [Aegilops tauschii subsp. tauschii] [Aegilops tauschii]	-	-	-	-	-	-	-
MSTRG.11459	0.66	0.77	0.52	1.76	2.78	1.88	0.39	0.87	1.09	1.63	1.34	0.92	11	14	9	25	43.07	21	5	14	15	20	20	14	--	-	-	-	-	-	-	-	-
MSTRG.1150	0.37	0.52	0.68	0.92	1.18	0.22	0.38	0.38	0.47	1.73	1.59	2.31	15	23	29	32	45	6	12	15	16	52	58	86	--	Valyl-tRNA synthetase [Triticum urartu]	-	-	-	-	-	-	-
MSTRG.11559	0	0.12	0	1.67	5.7	5.79	0	0	0	1.58	0.43	0.14	0	1	0	11	41	30	0	0	0	9	3	1	--	transport and Golgi organization 2 homolog [Oryza sativa Japonica Group]	-	-	-	-	-	-	-
MSTRG.11572	0.39	1.33	0.5	2.62	4.24	9.02	1.02	0.68	0.48	2.67	2.79	2.3	3	11	4	17	30	46	6	5	3	15	19	16	--	-	-	-	-	-	-	-	-
MSTRG.11596	2.67	1.28	1.77	5.17	8.71	7.8	1.7	1.58	1.64	6.53	4.28	3.2	65	34	45	107	197	127	32	37	33	117	93	71	CCR1	cinnamoyl-CoA reductase 1-like [Aegilops tauschii subsp. tauschii] [Aegilops tauschii]	Metabolism;Metabolism;Metabolism	Global and overview maps;Global and overview maps;Biosynthesis of other secondary metabolites	ko01100//Metabolic pathways;ko01110//Biosynthesis of secondary metabolites;ko00940//Phenylpropanoid biosynthesis	K09753;K09753;K09753	-	GO:0016491//oxidoreductase activity	GO:0008152//metabolic process
MSTRG.11600	0.5	0.53	0.98	1.75	3.33	2.05	0.7	0.73	1	3.2	1.57	1.56	13	15	27	39.13	81.54	35.93	14.04	19	22	62.43	36.97	37.85	--	OSJNBa0045O17.3 [Oryza sativa Japonica Group]	-	-	-	-	-	-	-
MSTRG.11607	0	0	0.09	1.16	0.11	0.15	0	0	0	1.48	0.11	0.11	0	0	2	20	2	2	0	0	0	22	2	2	--	Os05g0527300 [Oryza sativa Japonica Group]	-	-	-	-	-	-	-
MSTRG.11625	0.25	0.68	0.63	1.43	1.38	0.65	0.51	0.64	0.48	1.26	1.53	2.02	12	36	32	59	62	21	19	30	19	45	66	89	--	-	-	-	-	-	-	-	-
MSTRG.11664	6.18	7.85	8.12	18.74	16.67	16.89	5.74	7.39	6.47	18.88	13.64	17.42	321	537	518	1031	864	619	220	409	334	684	806	997	--	WW domain-binding protein 11-like [Aegilops tauschii subsp. tauschii] [Aegilops tauschii]	-	-	-	-	GO:0042579//microbody	GO:0004518//nuclease activity	GO:0000741//karyogamy;GO:0010467//gene expression;GO:0090304//nucleic acid metabolic process
MSTRG.11736	3.51	4.97	4.31	9.75	10.72	11.25	3.38	7.43	6.51	8.7	9.4	6.53	78	120	100	184	221	167	58	159	119	142	186	132	--	-	-	-	-	-	-	-	-
MSTRG.11777	28.45	19.47	18.37	98.71	148.81	196.45	17.05	10.57	8.56	63.4	48.92	45.76	246	183	166	725	1194	1135	114	88	61	403	377	360	--	cysteine-rich and transmembrane domain-containing protein WIH2-like [Quercus lobata]	-	-	-	-	-	-	-
MSTRG.11778	7.65	10.79	9.62	18.6	24.97	26.57	6.72	9.27	10.71	13.52	14.41	16.87	137	210	180	283	415	318	93	160	158	178	230	275	--	cysteine-rich and transmembrane domain-containing protein A-like [Aegilops tauschii subsp. tauschii] [Aegilops tauschii]	-	-	-	-	-	-	-
MSTRG.11834	3.51	3.08	3.04	5.74	11.11	9.24	1.91	2.12	1.17	3.7	2.99	2.68	62	59	56	86	182	109	26	36	17	48	47	43	AT5	acyl transferase 7-like [Aegilops tauschii subsp. tauschii] [Aegilops tauschii]	-	-	-	-	-	GO:0016746//transferase activity, transferring acyl groups	-
MSTRG.11902	1.47	2.35	1.79	3.84	4.15	4.7	1.45	2.29	2.47	4.24	4.21	3.19	48	80	60	108	121	96	36	72	64	99	120	94	--	Transcription factor IIIB 90 kDa subunit [Triticum urartu]	-	-	-	-	-	-	-
MSTRG.11949	0.45	0.49	0.43	1.21	2.46	1.07	0.12	0.37	0.44	0.73	0.45	1.48	10	12	10	23	51	16	2	8	8	12	9	30	--	-	-	-	-	-	-	-	-
MSTRG.12012	2.24	2.01	2.42	10.99	11.05	9.2	2.99	2.36	1.84	9.1	9.06	8.08	45	45.97	54	186.41	205.96	124.52	46.34	47.88	32.01	133.84	163.6	148.58	--	OSJNBb0016D16.9 [Oryza sativa Japonica Group]	-	-	-	-	-	-	-
MSTRG.12016	0.15	0.05	0	1.15	0.42	0.51	0.38	0.1	0.18	1.4	0.93	0.97	3	1	0	20	8	7	6	2	3	21	17	18	--	unnamed protein product [Triticum turgidum subsp. durum] [Triticum turgidum]	-	-	-	-	-	-	-
MSTRG.12065	2.23	2.12	1.84	4.44	5.81	6.65	2.43	1.29	1.51	5.8	3.26	2.86	59	61	51	100	142.83	117.81	49.9	33	33	113	77	69	--	sn1-specific diacylglycerol lipase beta-like [Aegilops tauschii subsp. tauschii] [Aegilops tauschii]	-	-	-	-	-	GO:0016787//hydrolase activity	GO:0006629//lipid metabolic process
MSTRG.12118	295.48	700.35	643.38	358.89	147.97	147.08	260.67	852.88	702.18	258.69	441.34	533.6	2180	5616	4961	2249	1013	725	1487	6061	4267	1403	2902	3582	GLO1	peroxisomal (S)-2-hydroxy-acid oxidase GLO1 [Oryza sativa Japonica Group]	Metabolism;Metabolism;Metabolism;Cellular Processes;Metabolism	Global and overview maps;Global and overview maps;Global and overview maps;Transport and catabolism;Carbohydrate metabolism	ko01100//Metabolic pathways;ko01110//Biosynthesis of secondary metabolites;ko01200//Carbon metabolism;ko04146//Peroxisome;ko00630//Glyoxylate and dicarboxylate metabolism	K11517;K11517;K11517;K11517;K11517	GO:0042579//microbody	GO:0003973//(S)-2-hydroxy-acid oxidase activity;GO:0032553//ribonucleotide binding	GO:0009853//photorespiration;GO:0015979//photosynthesis;GO:0016032//viral process;GO:0044710//single-organism metabolic process
MSTRG.1215	1.58	1.68	1.4	3.87	5.24	4.01	1.89	1.14	0.89	4.14	5.5	4.68	13	15	12	27	40	22	12	9	6	25	40.26	35	--	-	-	-	-	-	-	-	-
MSTRG.12160	0.63	0.78	0.2	4.32	1.81	3.24	0.41	0.3	0.24	1.21	2.09	2.15	6	8.22	2	36	16	21	3	3	2	9	18	20	--	-	-	-	-	-	-	-	-
MSTRG.12165	0	0.11	0	0.43	1.69	0.72	0	0	0.29	0	0.54	0.66	0	1	0	3	13	4	0	0	2	0	4	5	ARF2	auxin response factor 3 [Brachypodium distachyon]	Environmental Information Processing	Signal transduction	ko04075//Plant hormone signal transduction	K14486	-	-	-
MSTRG.12189	1.09	2.16	1.96	3.42	2.83	2.74	0.85	2.41	1.69	4.95	5.75	6.18	40	86	75	106	96	67	24	85	51	133	187	205	--	Vacuolar protein sorting-associated protein 13D [Dichanthelium oligosanthes]	-	-	-	-	GO:0005911//cell-cell junction;GO:0043231//intracellular membrane-bounded organelle	-	GO:0009653//anatomical structure morphogenesis;GO:0016043//cellular component organization;GO:0048468//cell development;GO:0090558//plant epidermis development
MSTRG.12199	0.55	0.33	0.78	2.21	1.61	1.08	0.47	0.62	0.7	1.83	2.21	2.65	23	15	34	78	62	30	15	25	24	56	82	100	--	predicted protein [Hordeum vulgare subsp. vulgare] [Hordeum vulgare]	-	-	-	-	-	-	-
MSTRG.12209	0.21	0.19	0.28	2.19	0.78	4.31	0.22	0.18	0.05	0.4	0.52	0.14	5	5	7	44	17	68	4	4	1	7	11	3	GLUB5	11S globulin [Avena sativa]	-	-	-	-	GO:0043231//intracellular membrane-bounded organelle	-	-
MSTRG.12218	1.58	2.02	2.76	8.27	7.72	7.87	0.98	2.51	2.84	6.71	5.58	4.79	44	61	80	195	199	146	21	67	65	137	138	121	--	OSIGBa0130B08.5 [Oryza sativa]	-	-	-	-	-	-	-
MSTRG.12239	0.73	0.73	0.69	3.03	1.35	1.73	0.64	0.79	0.76	1.53	2.15	2.46	22	24	22	78	38	35	15	23	19	34	58	68	--	-	-	-	-	-	-	-	-
MSTRG.12251	0.75	0.92	0.24	1.4	3.31	6.09	0.65	0.65	0.53	2.56	1.69	1.24	12	16	4	19	49	65	8	10	7	30	24	18	--	-	-	-	-	-	-	-	-
MSTRG.1233	2.25	6.02	5.04	11.28	10.17	10.02	1.86	4.99	6.6	13.24	14.67	16.71	72.48	246.75	197.54	320.88	277.16	187.94	51.91	180.25	203.83	287.09	445.19	526.62	--	-	-	-	-	-	-	-	-
MSTRG.12387	0.44	1.29	1.63	3.05	2.07	1.98	0.73	1.1	1.33	2.37	2.8	2.99	20	64	76	119	88	60	25	49	50	79	114	121	--	-	-	-	-	-	-	-	-
MSTRG.12416	1.94	2.72	1.98	37.79	31.31	37.48	2.46	5.22	2.72	31.83	20.71	19.86	46	70	49	760	688	593	45	119	53	554	437	428	At3g28510	AAA-ATPase At3g28510-like [Aegilops tauschii subsp. tauschii] [Aegilops tauschii]	-	-	-	-	-	GO:0036094//small molecule binding	-
MSTRG.12452	6.74	3.5	3.09	0.18	0.49	5.42	3.76	5.27	1.29	2.49	2.04	1.34	44.49	25.12	21.31	1	3	23.89	19.2	33.5	7	12.08	11.98	8.07	--	translation initiation factor IF-2-like [Hordeum vulgare]	-	-	-	-	-	-	-
MSTRG.12489	3.76	0.81	0.5	0.24	0.73	0.28	0.33	0.3	0.3	2.24	0.27	0.29	42	10	11	2	5	4	4	6	4	15	4	4	--	10A19I.15 [Zea mays]	-	-	-	-	-	-	-
MSTRG.12502	0	0	0	0.22	2.32	0.14	0	0	0	0	0	0.51	0	0	0	2	23	1	0	0	0	0	0	5	--	-	-	-	-	-	-	-	-
MSTRG.12508	10.73	6.38	4.74	18.66	52.12	33.85	3.42	3.6	2.61	35.25	22.41	19.23	65	42	30	96	293	137	16	21	13	157	121	106	--	-	-	-	-	-	-	-	-
MSTRG.12533	530	271.95	279.09	901.29	1182.95	1618.09	290.43	218.58	197.04	1344.35	667.69	865.18	4350	2425.91	2394	6282.92	9009	8873	1843	1728	1332	8110.84	4884	6460.91	--	cadmium tolerant 1 [Miscanthus sinensis]	-	-	-	-	-	-	-
MSTRG.12663	0.19	0.47	0.62	1.69	2.49	1.91	0.25	0.56	0.49	2.47	1.64	2.51	7	19	24	53	85	47	7	20	15	67	54	84	--	-	-	-	-	-	-	-	-
MSTRG.12716	1.45	1.29	2.66	7.24	7.29	4.16	1.86	1.69	0.9	1.97	4.3	2.97	26	10	24	53	86	50	14	11	5	26	35	27	--	-	-	-	-	-	-	-	-
MSTRG.12717	1.19	0.58	0.6	2.72	2.9	2.34	0.81	0.45	0.3	1.36	1.4	1.51	19	10	10	37	43	25	10	7	4	16	20	22	--	transposon unclassified [Hordeum vulgare]	-	-	-	-	-	-	-
MSTRG.12766	1.04	1.15	1.28	3.72	2.99	2.08	0.4	0.63	0.21	1.82	3.2	1.71	24	29	31	73	64.17	32.19	7.1	14	4	31	66	36	--	sn1-specific diacylglycerol lipase beta-like [Aegilops tauschii subsp. tauschii] [Aegilops tauschii]	-	-	-	-	-	-	-
MSTRG.1277	3.61	2.2	2.66	3.18	9.06	7.82	2.23	2.43	1.77	13.39	3.7	5.26	61.76	40	46	46.11	144.4	89.84	29	39	24	166.73	56	79	--	-	-	-	-	-	-	-	-
MSTRG.12793	1.43	1.25	1.3	2.46	3.4	2.47	0.95	0.95	0.4	3.24	2.22	3.02	39	37	37	57	86	45	20	25	9	65	54	75	--	-	-	-	-	-	-	-	-
MSTRG.128	0.75	0.35	0.14	0.09	0.97	0.45	2.63	1.64	0.27	0.41	0.25	0.41	10	5	2	1	12	4	27	21	3	4	3	5	--	-	-	-	-	-	-	-	-
MSTRG.12810	3.18	1.6	1.75	0.4	0.68	1.44	3.43	2.4	1.76	1.77	0.76	0.48	66	36	38	7	13	20	55	48	30	27	14	9	H0311C03.3	magnesium transporter MRS2-C [Oryza sativa Japonica Group]	-	-	-	-	GO:0043231//intracellular membrane-bounded organelle	GO:0046873//metal ion transmembrane transporter activity	GO:0006812//cation transport
MSTRG.12826	0.95	1.26	1.21	1.89	2	3.23	1.21	1.01	0.9	2.47	2.83	2.45	53	76	70	89	103	120	52	54	41	101	140	124	--	-	-	-	-	-	-	-	-
MSTRG.12835	0.04	0.08	0.1	10.22	17.89	24.5	0.03	0.04	0.1	5.13	2	1.3	2	4	5	403.39	771.48	760.93	1	2	4	175.11	83	55	NOP2C	Asp_protease_2 domain-containing protein, partial [Cephalotus follicularis]	Cellular Processes;Metabolism	Transport and catabolism;Lipid metabolism	ko04146//Peroxisome;ko00073//Cutin, suberine and wax biosynthesis	K13356;K13356	-	-	-
MSTRG.12845	3.57	2.97	2.81	6.89	5.6	5.58	3.77	4.3	4.65	11.71	10.6	10.64	136	123	112	223	198	142	111	158	146	328	360	369	PCMP-H83	pentatricopeptide repeat-containing protein At3g63370, chloroplastic [Aegilops tauschii subsp. tauschii] [Aegilops tauschii]	-	-	-	-	-	-	-
MSTRG.12848	0.21	0.19	0.2	0	0.11	0.16	5.32	0.33	0.26	0.43	0	0	2	2	2	0	1	1	39	3	2	3	0	0	--	-	-	-	-	-	-	-	-
MSTRG.12885	22.69	8.54	9.89	3.78	6.69	8.21	15.58	9.95	6.33	12.51	6.98	5.53	460.22	188.22	209.75	65.18	125.91	111.32	244.39	194.45	105.7	186.48	126.14	102.13	--	-	-	-	-	-	-	-	-
MSTRG.12930	5.35	2.28	2.94	4.6	9.77	11.66	3.3	3	2	5.49	3.65	3.6	126	94	104.91	164.45	253.78	191.43	70	106.64	55.59	114.89	117.78	125.38	--	QWRF motif-containing protein 2-like [Hordeum vulgare]	-	-	-	-	-	-	-
MSTRG.12973	1.21	2.23	2.05	1.32	1.2	1.53	0.48	2.22	2.26	0.76	0.31	0.2	13	26	23	12	12	11	4	23	20	6	3	2	--	nuclear receptor subfamily 4 group A member 3-like isoform X2 [Phoenix dactylifera]	-	-	-	-	-	-	-
MSTRG.13009	2.65	1.75	1.72	6.24	3.43	2.7	2.06	3.08	3.09	7.06	6.18	4.42	25	18	17	50	30	17	15	28	24	49	52	38	--	-	-	-	-	-	-	-	-
MSTRG.13172	0.33	1.17	1.3	2.35	0.84	1.04	0.68	0.95	1.18	2.6	2.52	2.53	12	46	49	72	28	25	19	33	35	69	81	83	RGA4	disease resistance RPP13-like protein 4 isoform X3 [Brachypodium distachyon]	-	-	-	-	GO:0043231//intracellular membrane-bounded organelle	-	-
MSTRG.13234	0.35	0.94	1.06	6.41	4.19	3.79	0.4	1.04	0.54	1.61	2.53	3.33	14.32	35.95	39.64	198.71	139.17	106.97	8	38.65	14.47	48.4	88.6	108.77	--	-	-	-	-	-	-	-	-
MSTRG.13235	0.23	0.11	0.25	0.61	1.58	3.01	0.55	0.15	0.15	1.26	1.03	0.66	5.68	3.05	5.36	15.29	39.83	48.03	10	4.35	2.53	23.6	23.4	17.23	--	-	-	-	-	-	-	-	-
MSTRG.13249	0.09	1.07	1.63	0	0.1	0	1.04	1.3	0.87	0	0.2	0	1	13	19	0	1	0	9	14	8	0	2	0	--	Os10g0144501 [Oryza sativa Japonica Group]	-	-	-	-	-	-	-
MSTRG.1326	1.04	1.3	1.87	3.89	3.63	3.66	1.19	1.65	0.89	2.75	3.43	4.17	17	23	32	54	55	40	15	26	12	33	50	62	--	Polyubiquitin-A [Hordeum vulgare]	-	-	-	-	GO:0043231//intracellular membrane-bounded organelle	-	GO:0006810//transport;GO:0009411//response to UV
MSTRG.13286	0	0.33	0.28	4.06	2.5	4.8	0.15	0.25	0.29	2.59	1.53	1.11	0	6	5	58	39	54	2	4	4	32	23	17	--	-	-	-	-	-	-	-	-
MSTRG.13337	0.37	0.76	0.7	1.51	2.32	2.27	1.13	0.33	0.28	1.12	1.18	1.61	8	18	16	28	47	33	19	7	5	18	23	32	--	-	-	-	-	-	-	-	-
MSTRG.13359	0.45	0.96	0.89	2.7	3.17	2.36	0.41	1.64	1.77	3.37	2.74	2.43	27	63	56	138	177	95	19	95	88	149	147	133	Tf2-12	protein binding protein isoform X1 [Zea mays]	-	-	-	-	-	-	-
MSTRG.13371	1.73	0.24	0.38	0.16	0.29	0	0.17	0	0	0	0	0	13	2	3	1	2	0	1	0	0	0	0	0	--	-	-	-	-	-	-	-	-
MSTRG.13412	3.69	2.93	2.5	6.55	15.4	16.23	2.81	3.19	1.73	9.2	4.96	4.9	64.16	55.25	45.32	96.65	248.26	188.33	37.74	53.42	24.68	117.51	76.71	77.45	--	-	-	-	-	-	-	-	-
MSTRG.13501	29.76	10.78	12.09	46.46	110.31	138.54	16.46	9.32	8.11	101.51	37.39	31.29	325	128	138	431	1118	1011	139	98	73	815	364	311	NPR4	Ankyrin repeat-containing protein [Hordeum vulgare]	-	-	-	-	GO:0031224//intrinsic component of membrane;GO:0043231//intracellular membrane-bounded organelle	GO:0005488//binding	GO:0000904//cell morphogenesis involved in differentiation;GO:0006970//response to osmotic stress;GO:0008104//protein localization;GO:0009664//plant-type cell wall organization
MSTRG.13525	4.27	2.39	2.87	0.72	1.64	1.68	4.74	1.16	1.67	2.84	1.77	1.79	84	51	59	12	30	22	72	22	27	41	31	32	ATL76	Os04g0419550, partial [Oryza sativa Japonica Group]	-	-	-	-	-	-	-
MSTRG.13541	12.83	11.15	9.37	22.98	24.76	22.99	20.14	14.63	16.43	34.61	22.85	25.48	182	172	139	277	326	218	221	200	192	361	289	329	Eef1akmt4	methyltransferase-like protein 13 isoform X2 [Aegilops tauschii subsp. tauschii] [Aegilops tauschii]	-	-	-	-	-	GO:0016741//transferase activity, transferring one-carbon groups	GO:0008152//metabolic process
MSTRG.13543	2.19	0.83	1.07	2.77	8.53	5.27	1.06	1.67	1.57	8.81	4.86	4.82	40	16	20	43	142	63	15	29	24	116	78	80	--	sister chromatid cohesion protein SCC4 [Brachypodium distachyon]	-	-	-	-	-	-	-
MSTRG.13580	1.07	0.94	1.03	21.18	30.28	47.63	1.03	0.99	0.83	9.1	4.09	3.8	47	45	47	789.2	1232.4	1395.88	35	42	30	293.41	159.93	151.48	FIM1	Transposon Ty3-G Gag-Pol polyprotein [Triticum urartu]	-	-	-	-	-	-	GO:0006928//movement of cell or subcellular component;GO:0051640//organelle localization
MSTRG.13679	115.39	66.12	68.36	29.47	49.31	51.28	160.83	70.28	65.36	54.91	35.63	35.45	6149.13	3829.67	3807.43	1334.12	2438.45	1825.95	6626.65	3607.4	2868.9	2151.23	1692.47	1718.8	PCMP-H35	Os01g0589900 [Oryza sativa Japonica Group]	-	-	-	-	-	-	GO:0008152//metabolic process
MSTRG.1370	0.78	1.08	0.69	4.6	1.9	2.93	2.02	2.03	1.74	4.96	5.41	4.8	12	18	11	60	27	30	24	30	22	56	74	67	--	pentatricopeptide repeat-containing protein At4g38150 [Aegilops tauschii subsp. tauschii] [Aegilops tauschii]	-	-	-	-	-	-	GO:0006810//transport
MSTRG.13716	0	0.05	0.06	0.63	1.54	1.51	0	0.25	0	0.24	0.53	0	0	1	1	9	24	17	0	4	0	3	8	0	--	long cell-linked locus protein [Zea mays]	-	-	-	-	-	-	-
MSTRG.13753	12.46	7.14	5.78	30.25	49.07	54.09	13.51	6.17	7.8	28.69	21.08	18.44	130	81	63	268	475	377	109	62	67	220	196	175	At2g30000	PHD finger-like domain-containing protein 5B isoform X1 [Setaria italica]	Genetic Information Processing	Transcription	ko03040//Spliceosome	K12834	GO:0005681//spliceosomal complex	-	GO:0000377//RNA splicing, via transesterification reactions with bulged adenosine as nucleophile
MSTRG.13854	1.52	2.31	2.57	9.18	5.21	6.44	1.51	1.3	1.52	4.63	6.43	5.02	17	28	30	87	54	48	13	14	14	38	64	51	--	-	-	-	-	-	-	-	-
MSTRG.13910	2.24	1.22	0.56	0.1	0.45	0.5	1.82	0.86	0.4	0.45	0.09	0.46	27	16	7	1	5	4	17	10	4	4	1	5	--	golgin subfamily A member 6-like protein 22 [Aegilops tauschii subsp. tauschii] [Aegilops tauschii]	-	-	-	-	-	-	-
MSTRG.13951	26.56	9.15	11.54	0.37	0.23	0.16	23.13	8.13	9.63	3.89	2.73	1.51	251	94	114	3	2	1	169	74	75	27	23	13	--	protein RADIALIS-like 3 [Panicum hallii]	-	-	-	-	-	GO:0005488//binding	-
MSTRG.13974	3.52	5.32	5.11	13.56	13.43	12.7	6.28	5.75	5.71	9.03	11.66	10.15	173.61	331	295	650.74	644.52	420	243	302	264	346	588	510.69	ptrB	protease 2-like [Panicum miliaceum]	-	-	-	-	GO:0044444//cytoplasmic part	GO:0008236//serine-type peptidase activity	GO:0019538//protein metabolic process
MSTRG.13996	0.81	0.81	0.89	4.22	4.53	6.08	1.51	0.79	1.07	5.04	2.89	3.32	20.15	22	23	89	104.38	101	29	19	22	92	64	75	RE1	PREDICTED: uncharacterized mitochondrial protein AtMg00810-like [Gossypium arboreum]	-	-	-	-	-	-	-
MSTRG.14001	1.87	1.19	1.01	2.41	6.31	5.7	1.67	1.58	0.85	5.73	3.48	2.38	32	22	18	35	100	65	22	26	12	72	53	37	RE2	Retrovirus-related Pol polyprotein from transposon TNT 1-94 [Apostasia shenzhenica]	-	-	-	-	-	-	GO:0044237//cellular metabolic process
MSTRG.1405	0.21	0.43	0.7	1.66	1.11	1.02	0.33	0.84	0.78	1.75	2.5	2.4	5	11	17	33	24	16	6	19	15	30	52	51	--	Peroxidase 12 [Hordeum vulgare]	-	-	-	-	-	-	-
MSTRG.14128	2.8	1.63	1.83	0.17	0.16	0.66	0.38	0.76	1.07	0.6	1.65	0.65	19	12	13	1	1	3	2	5	6	3	10	4	--	GRMZM2G108723 [Zea mays]	-	-	-	-	GO:0009536//plastid	-	-
MSTRG.14157	0.62	0.97	0.86	3.91	2.5	2.2	0.78	1.2	0.62	3.13	1.62	2.48	8.3	14.01	11.95	44.18	30.88	19.59	8	15.43	6.78	30.66	19.16	30.04	--	OSJNBb0016D16.9 [Oryza sativa Japonica Group]	-	-	-	-	-	-	-
MSTRG.14187	687.33	251.91	285.44	73.14	199.68	194.12	680.24	285.47	230.53	182.58	86.56	91.89	8829	3517	3832	798	2380	1666	6756	3532	2439	1724	991	1074	SPA	protein SPA, chloroplastic [Brachypodium distachyon]	-	-	-	-	GO:0009536//plastid;GO:0031224//intrinsic component of membrane	GO:0005515//protein binding;GO:0070011//peptidase activity, acting on L-amino acid peptides	GO:0044237//cellular metabolic process;GO:0044238//primary metabolic process;GO:0071704//organic substance metabolic process
MSTRG.14209	2.31	2.58	3.1	7.14	3.47	3.99	2.28	2.2	2.82	4.48	5.2	6.63	100	152	143	318	144	107	57	98	101	168	250	308	--	CBS domain-containing protein CBSX6-like [Hordeum vulgare]	-	-	-	-	-	-	-
MSTRG.14243	0	1.85	1.69	0.57	0.87	0	0.62	0.25	0.78	4.92	1.44	2.03	0	25	22	6	10	0	6	3	8	45	16	23	--	-	-	-	-	-	-	-	-
MSTRG.14311	0	0	0	1.04	1.91	3.84	0	0	0	0.6	0.2	0	0	0	0	10	20	29	0	0	0	5	2	0	--	-	-	-	-	-	-	-	-
MSTRG.14325	10.95	2.75	3.91	4.46	8.59	21.91	8.24	4.65	2.3	2.03	1.34	0.98	110	30	41	38	80	147	64	45	19	15	12	9	MT2C	metallothionein-like protein 2C [Aegilops tauschii subsp. tauschii] [Aegilops tauschii]	-	-	-	-	-	-	-
MSTRG.14364	76.06	35.38	37.7	67.24	155.05	241.99	30.38	25.86	20.93	113.64	42.3	77.24	803	406	416	603	1519	1707	248	263	182	882	398	742	--	Bowman-Birk type proteinase inhibitor PVI-3(2)-like [Aegilops tauschii subsp. tauschii] [Aegilops tauschii]	-	-	-	-	-	-	GO:0010466//negative regulation of peptidase activity
MSTRG.1439	2.45	2.19	1.96	3.76	5.22	5.32	2.33	2.21	2.47	6.23	5.4	4.67	50	49	41.55	65	93	72	37	44	40	88.8	95	85	--	-	-	-	-	-	-	-	-
MSTRG.14399	0.36	0.38	0.32	2.43	2.1	1.42	0.32	0.43	0.1	2.28	1.81	2.24	13	15	12	74	70	34	9	15	3	60	58	73	--	-	-	-	-	-	-	-	-
MSTRG.14449	1.17	0.58	0.51	4.14	4.47	6.29	1.26	2.08	2.25	9.7	4	4.88	24	13	11	72	85	86	20	41	38	146	73	91	--	-	-	-	-	-	-	-	-
MSTRG.14530	1.21	0.72	0.31	1.74	4.73	3.31	0.94	0.29	0.49	3.78	2.2	4.32	16.88	10.84	4.56	20.55	61.16	30.83	10.16	3.93	5.62	38.73	27.31	54.79	MSR1	protein MANNAN SYNTHESIS-RELATED 1 isoform X2 [Brachypodium distachyon]	-	-	-	-	-	-	-
MSTRG.14589	2.74	2.83	2.97	7.98	7.3	6.97	2.7	3.28	3.12	6.41	7.67	7.85	97	109	110	240	240	165	74	112	91	167	242	253	--	-	-	-	-	-	-	-	-
MSTRG.14623	100.27	68.9	75.35	216.41	315.34	345.43	86.44	73.13	63.82	166.57	125.71	118.35	1067.35	911.16	944.49	2224.07	3148.68	2434.05	733.02	898.25	636.31	1285.25	1397.17	1351.02	PCUBI4-1	polyubiquitin [Brachypodium distachyon]	-	-	-	-	GO:0043231//intracellular membrane-bounded organelle	-	GO:0006605//protein targeting;GO:0009411//response to UV;GO:0016567//protein ubiquitination;GO:0019941//modification-dependent protein catabolic process
MSTRG.14624	27.33	17.53	14.31	34.25	72.33	77.76	35.34	14.9	13.69	26.09	29.9	21.13	346.36	250.14	199.07	404.03	881.41	668.62	348.7	191.78	144.45	250.3	341.53	254.14	PCUBI4-1	Polyubiquitin 10, partial [Mucuna pruriens]	-	-	-	-	GO:0043231//intracellular membrane-bounded organelle	-	GO:0006605//protein targeting;GO:0009411//response to UV;GO:0016567//protein ubiquitination;GO:0019941//modification-dependent protein catabolic process
MSTRG.14640	0.35	0.23	0.21	1.2	3.07	2.52	0.72	0.29	0.17	1.62	0.55	1.17	4	3	2	10	30	18	5	3	2	14	5	11	--	-	-	-	-	-	-	-	-
MSTRG.14647	36.5	22.79	21.57	4.76	7.63	18.16	11.64	44.08	7.73	1.38	5.22	1.56	361	245	223	40	70	120	89	420	63	10	46	14	--	-	-	-	-	-	-	-	-
MSTRG.14658	0.1	0.09	0	0.12	0.53	1.76	0	0.31	0	1.2	0.66	0.75	1	1	0	1	5	12	0	3	0	9	6	7	--	-	-	-	-	-	-	-	-
MSTRG.14734	1.98	2.35	1.36	3.87	6.29	4.84	2.05	1.18	1.31	3.47	1.91	2.68	35	45	25.11	58	103	57	28	20	19	45	30	43	--	protein RTF2 homolog [Aegilops tauschii subsp. tauschii] [Aegilops tauschii]	-	-	-	-	-	-	-
MSTRG.1477	1.82	2.81	3.4	5.7	6.26	5.75	2.01	2.62	2.92	3.55	4.11	4.09	62	104	121	165	198	131	53	86	82	89	125	127	--	transcription termination factor MTERF4, chloroplastic-like [Aegilops tauschii subsp. tauschii] [Aegilops tauschii]	-	-	-	-	-	-	-
MSTRG.14856	1.58	2.12	2.63	4.5	4.78	3.81	1.91	2.54	2.17	4.91	4.21	4.69	46	67	80	111	129	74	43	71	52	105	109	124	--	FBD-associated F-box protein At5g18780-like [Aegilops tauschii subsp. tauschii] [Aegilops tauschii]	-	-	-	-	GO:0043231//intracellular membrane-bounded organelle;GO:0044444//cytoplasmic part	-	-
MSTRG.14862	18.16	11.25	10.98	29.69	44.3	46.05	9.46	11.65	9.8	31.9	19.67	27.99	144	97	91	200	326	244	58	89	64	186	139	202	MED32	mediator of RNA polymerase II transcription subunit 32 [Aegilops tauschii subsp. tauschii] [Aegilops tauschii]	-	-	-	-	GO:0043234//protein complex	-	GO:0010468//regulation of gene expression;GO:0034645//cellular macromolecule biosynthetic process
MSTRG.14876	3.68	1.27	1.3	0.87	2.63	2.44	1.12	0.33	0.71	0.42	0.49	0.55	84	31.47	31	16	52.2	34.29	18.41	7.18	12	7	10	10.44	SRK	cysteine-rich receptor-like protein kinase 10 [Brachypodium distachyon]	-	-	-	-	-	GO:0004672//protein kinase activity;GO:0005488//binding	GO:0006464//cellular protein modification process;GO:0016310//phosphorylation
MSTRG.14891	26.33	11.08	12.35	24.54	84.74	116.88	28.32	12.52	6.76	55.59	21.6	18.73	143.98	65.82	70.56	113.97	429.91	426.96	119.73	65.92	30.43	223.43	105.27	93.19	--	-	-	-	-	-	-	-	-
MSTRG.1490	0.84	1.01	1.22	3.06	3.18	3.24	0.78	0.99	1.19	3.38	2.85	3.4	29	38	44	90	102	75	21	33	34	86	88	107	Os03g0733400	zinc finger BED domain-containing protein RICESLEEPER 2 [Brachypodium distachyon]	-	-	-	-	-	GO:0003676//nucleic acid binding;GO:0005515//protein binding	-
MSTRG.1492	1.62	1.52	1.17	4.12	5.47	7.27	1.1	0.88	1.41	3.02	3.59	2.88	29	31	24	62	90	86	15	17	22	39	57	47	--	-	-	-	-	-	-	-	-
MSTRG.15008	10.37	13.9	12.68	60.93	49.39	51.71	5.22	10.29	10.55	36.33	34.01	30.44	357	520	456	1781	1577	1189	139	341	299	919	1043	953	--	Major facilitator superfamily protein [Zea mays]	-	-	-	-	GO:0005911//cell-cell junction;GO:0009536//plastid	-	GO:0006865//amino acid transport;GO:0009620//response to fungus;GO:0009814//defense response, incompatible interaction;GO:0016482//cytoplasmic transport;GO:0033554//cellular response to stress
MSTRG.1502	0.13	0.1	0.08	0.98	0.49	0.76	0.14	0.28	0.33	1.6	0.84	0.8	5	4	3	31	17	19	4	10	10	44	28	27	--	Lactation elevated protein 1 [Hordeum vulgare]	-	-	-	-	-	-	-
MSTRG.15049	2.51	1.43	2.54	1.3	2.94	3.76	0.67	1.23	0.99	1.1	0.91	0.49	34	21	36	15	37	34	7	16	11	11	11	6	--	protein AUXIN-REGULATED GENE INVOLVED IN ORGAN SIZE-like [Aegilops tauschii subsp. tauschii] [Aegilops tauschii]	-	-	-	-	-	-	-
MSTRG.15179	7.86	15.71	18.4	20.57	18.34	16.42	6.51	8.81	5.15	2.46	3.49	2.11	139	302	340	309	301	194	89	150	75	32	55	34	PHI-1	protein EXORDIUM-like [Aegilops tauschii subsp. tauschii] [Aegilops tauschii]	-	-	-	-	-	-	-
MSTRG.15195	2.63	6.25	5.04	1.22	1.25	2.02	1.66	4.77	3.94	1.08	2.27	1.41	43	111	86	17	19	22	21	75	53	13	33	21	AAP7	probable amino acid permease 7 [Aegilops tauschii subsp. tauschii] [Aegilops tauschii]	-	-	-	-	-	-	-
MSTRG.152	0.86	1.26	0.66	7.28	4.26	3.6	0	1.96	1.25	6.51	3.86	5.85	5	8	4	36	23	14	0	11	6	27.86	20	31	BAMY2	beta-amylase 1, chloroplastic [Aegilops tauschii subsp. tauschii] [Aegilops tauschii]	Metabolism;Metabolism;Metabolism	Global and overview maps;Global and overview maps;Carbohydrate metabolism	ko01100//Metabolic pathways;ko01110//Biosynthesis of secondary metabolites;ko00500//Starch and sucrose metabolism	K01177;K01177;K01177	GO:0009532//plastid stroma;GO:0016020//membrane	GO:0004672//protein kinase activity;GO:0005102//receptor binding;GO:0016160//amylase activity;GO:0032550//purine ribonucleoside binding	GO:0000023//maltose metabolic process;GO:0000226//microtubule cytoskeleton organization;GO:0003006//developmental process involved in reproduction;GO:0005982//starch metabolic process;GO:0006464//cellular protein modification process;GO:0006950//response to stress;GO:0007167//enzyme linked receptor protein signaling pathway;GO:0009826//unidimensional cell growth;GO:0009933//meristem structural or…
MSTRG.15223	0.82	0.64	0.6	1.33	3.12	3.58	0.89	0.26	0.46	3.59	0.85	0.97	13	11	10	18	46	38	11	4	6	42	12	14	--	-	-	-	-	-	-	-	-
MSTRG.15254	0.11	0.66	0.69	1.5	1.07	0.66	0.43	0.4	0.13	1.43	1.86	1.89	2	13	13	23	18	8	6	7	2	19	30	31	--	-	-	-	-	-	-	-	-
MSTRG.15280	16.39	21.51	20.47	42.14	58.55	48.99	10.08	10.94	10.72	43.15	35.43	52.92	244	348	318	533	806	486	116	157	131	471	468	717	--	-	-	-	-	-	-	-	-
MSTRG.15305	2.79	2.92	4.86	10.16	17.5	13.86	2.63	3.95	4.31	5.01	11.82	10.32	22	25	40	68	128	73	16	30	28	29	83	74	--	stress-associated endoplasmic reticulum protein 2 [Brachypodium distachyon]	-	-	-	-	GO:0043231//intracellular membrane-bounded organelle	-	GO:0006950//response to stress
MSTRG.15344	1.52	2.5	1.52	4.67	6.44	5.03	2.92	4.71	2.53	7.32	5.48	4.48	37.3	67	38.46	79.77	101	51.95	48.13	105	53.62	83.65	99.45	82.87	--	Extra-large G-protein-like [Zea mays]	-	-	-	-	-	-	-
MSTRG.15386	2.73	1.66	1.31	7.36	5.9	9.59	2.05	3.38	2.5	15.7	11.36	11.66	39.16	25.85	19.65	89.82	78.64	92.04	22.76	46.8	29.53	165.78	145.4	152.38	--	lipid transfer protein EARLI 1 [Brachypodium distachyon]	-	-	-	-	-	-	-
MSTRG.15387	10.91	12.7	8.66	52.6	23.71	32.38	9.64	22.6	14.87	65.26	64.47	67.81	102.84	130.15	85.35	421.18	207.36	203.96	70.24	205.2	115.47	452.22	541.6	581.62	--	lipid transfer protein EARLI 1 [Brachypodium distachyon]	-	-	-	-	-	-	-
MSTRG.15388	0	0	0	0.49	0.89	0.15	0	0.43	0.13	0.56	0.81	0.45	0	0	0	4	8	1	0	4	1	4	7	4	--	-	-	-	-	-	-	-	-
MSTRG.15392	0.02	0.16	0.16	0.14	0.26	0.18	0.89	1.42	0.48	0.17	0.16	0.27	1	7	7	5	10	5	28	56	16	5	6	10	XA21	receptor kinase-like protein Xa21 isoform X1 [Oryza sativa Japonica Group]	-	-	-	-	GO:0043231//intracellular membrane-bounded organelle	GO:0016301//kinase activity	GO:0008152//metabolic process
MSTRG.15415	1.47	1.2	0.87	2.33	5.6	2.96	0.51	1.23	1.17	5.82	6.72	4.47	25.94	23	16.05	35	92	35	7	21	17	75.72	106	72	--	OSJNBa0089N06.16 [Oryza sativa Japonica Group]	-	-	-	-	-	GO:0046872//metal ion binding	-
MSTRG.15418	2.29	2.08	1.92	3.78	4.49	3.09	2.2	2.17	2.72	4.63	3.86	4.83	77	91	76	121	137	67	56	84	90	124	134	168	--	RNA-binding protein 48-like isoform X3 [Aegilops tauschii subsp. tauschii] [Aegilops tauschii]	-	-	-	-	-	-	-
MSTRG.15469	0.33	0.55	0.77	4.73	1.35	1.12	0.31	0.59	0.69	1.42	4.05	3.94	11	20	27	135	42	25	8	19	19	35	121	120	--	-	-	-	-	-	-	-	-
MSTRG.15510	0.38	0.74	0.53	1.11	1.76	0.83	0.54	0.97	0.68	2.93	2.22	1.64	11	23	16	27	47	16	12	27	16	62	57	43	--	-	-	-	-	-	-	-	-
MSTRG.15533	0.52	0.83	1.2	1.84	2.24	2.3	1.43	1.37	1.58	3.99	2.9	3.11	9	21	26	31	43	26	21	31	27	64	50	59	--	-	-	-	-	-	-	-	-
MSTRG.15599	4.66	6.09	5.68	10.05	10.35	12.57	6.24	7.98	8.54	11.14	11.23	12.34	235	331	297	426	484	425	244	383	351	413	502	561	--	-	-	-	-	-	-	-	-
MSTRG.15701	12.86	18.92	18.13	29.92	26.75	25.49	19.05	23.47	23.21	33.94	36.16	36.77	302	483	445	597	583	400	346	531	449	586	757	786	GRWD1	glutamate-rich WD repeat-containing protein 1 [Brachypodium distachyon]	-	-	-	-	GO:0044424//intracellular part	GO:0016740//transferase activity	GO:0008152//metabolic process;GO:0044763//single-organism cellular process
MSTRG.15719	13.3	4.91	4.3	3.32	7.68	7.17	14.26	6.1	5.75	6.11	3.03	2.44	222	89	75	47	119	80	184	98	79	75	45	37	At2g38640	protein LURP-one-related 8-like [Aegilops tauschii subsp. tauschii] [Aegilops tauschii]	-	-	-	-	-	-	-
MSTRG.15731	12.17	7.36	8.13	24.05	51.07	56.95	11.1	9.12	8.34	31.7	18.71	19.9	186	128	138	321	712	570	133	140	109	364	267	291	--	-	-	-	-	-	-	-	-
MSTRG.15756	1.18	0.51	0.53	3.16	7.15	6.97	0.41	0.49	0	6.34	1.95	4.16	15	7	7	34	84	59	4	6	0	59	22	48	CISZOG1	UDP-glycosyltransferase, partial [Avena strigosa]	Metabolism	Metabolism of terpenoids and polyketides	ko00908//Zeatin biosynthesis	K13495	-	GO:0035251//UDP-glucosyltransferase activity	-
MSTRG.1577	0.99	1.47	0.84	7.63	10.24	7.15	1.78	1.4	1.8	7.1	8.26	5.73	36	58	32	236	346	174	50	49	54	190	268	190	OPR1	12-oxophytodienoate reductase 1-like [Hordeum vulgare]	Metabolism;Metabolism;Metabolism	Global and overview maps;Global and overview maps;Lipid metabolism	ko01100//Metabolic pathways;ko01110//Biosynthesis of secondary metabolites;ko00592//alpha-Linolenic acid metabolism	K05894;K05894;K05894	GO:0043231//intracellular membrane-bounded organelle;GO:0044444//cytoplasmic part	GO:0016628//oxidoreductase activity, acting on the CH-CH group of donors, NAD or NADP as acceptor;GO:0032553//ribonucleotide binding	GO:0006633//fatty acid biosynthetic process;GO:0006950//response to stress;GO:0009694//jasmonic acid metabolic process
MSTRG.15933	109.09	76.76	88.84	39.85	53.48	57.54	136.69	89.52	76.27	42.23	39.48	33.66	2372	1814	2019	736	1079	836	2298	1875	1366	675	765	666	--	hypothetical protein D1007_01069 [Hordeum vulgare]	-	-	-	-	-	-	-
MSTRG.15943	0.92	1.78	1.77	10.02	9.48	11.04	1.16	1.4	2.07	10.68	8.31	7.98	39	82	78	360	372	312	38	57	72	332	313	307	--	-	-	-	-	-	-	-	-
MSTRG.1599	0.9	1.3	1.22	2.06	2.19	1.91	1.59	1.96	1.49	2.51	2.81	2.7	19	30	27	37	43	27	26	40	26	39	53	52	--	sodium channel modifier 1-like [Panicum miliaceum]	-	-	-	-	-	-	-
MSTRG.160	0	0	0	1.39	1.52	2.7	0	0	0	0.53	0.09	0.17	0	0	0	15	18	23	0	0	0	5	1	2	--	-	-	-	-	-	-	-	-
MSTRG.16032	405.27	249.5	263.98	58.75	105.05	114.08	488.68	252.61	242.12	88.76	57.91	57.76	4727	3163	3218	582	1137	889	4407	2838	2326	761	602	613	PPL1	psbP-like protein 1, chloroplastic [Brachypodium distachyon]	Metabolism	Energy metabolism	ko00195//Photosynthesis	K02717	GO:0009523//photosystem II;GO:0031978//plastid thylakoid lumen	-	GO:0006739//NADP metabolic process;GO:0006996//organelle organization;GO:0009886//post-embryonic morphogenesis;GO:0009893//positive regulation of metabolic process;GO:0016072//rRNA metabolic process;GO:0043623//cellular protein complex assembly
MSTRG.1605	2.71	2.21	1.71	4.65	6.65	8.4	2.55	1.86	2.02	7.05	5.81	5.9	44	39	29	64	100	91	32	29	27	84	84	87	BHLH089	Transcription factor bHLH79 [Hordeum vulgare]	-	-	-	-	GO:0043231//intracellular membrane-bounded organelle	GO:0001071//nucleic acid binding transcription factor activity;GO:0003676//nucleic acid binding;GO:0005515//protein binding	GO:0000904//cell morphogenesis involved in differentiation;GO:0001101//response to acid chemical;GO:0006631//fatty acid metabolic process;GO:0009664//plant-type cell wall organization;GO:0010468//regulation of gene expression;GO:0034645//cellular macromolecule biosynthetic process;GO:0048444//floral organ morphogenesis
MSTRG.16052	288.52	273.45	289.78	84.92	103.88	114.75	382.97	313.29	306.44	141.48	112.82	112.03	5914	6076	6197	1481	1986	1579	6051	6169	5154	2150	2070	2095	TLP40	peptidyl-prolyl cis-trans isomerase, chloroplastic [Brachypodium distachyon]	-	-	-	-	-	-	-
MSTRG.16140	0.43	0.14	0.27	2.1	2.14	0.74	0.28	0.36	0.24	0.64	3.41	0.71	20	7	13	83	92	23	10	16	9	22	141	30	XA21	probable LRR receptor-like serine/threonine-protein kinase At3g47570 [Aegilops tauschii subsp. tauschii] [Aegilops tauschii]	-	-	-	-	-	GO:0016772//transferase activity, transferring phosphorus-containing groups	-
MSTRG.16169	87.7	108.99	104.99	49.58	40.11	47.36	77.55	110.97	94.81	47.79	47.55	57.18	2564	3463	3208	1231	1088	925	1753	3125	2283	1027	1239	1521	--	leucine-rich repeat extensin-like protein 5 [Aegilops tauschii subsp. tauschii] [Aegilops tauschii]	-	-	-	-	-	-	-
MSTRG.16172	0.74	0.76	0.97	1.29	1.63	0.73	0.92	0.53	0.4	3.69	3.14	2.45	14	25	24	27	29	9	11	12	10	46	59	56	--	-	-	-	-	-	-	-	-
MSTRG.1620	2.19	4.95	4.41	10.8	13.69	15.58	3.42	3.83	3.47	13.46	9.05	13.39	96	252	219	425	558	438	118	175	135	440	375	566	LOS1	elongation factor 2-like [Phalaenopsis equestris]	-	-	-	-	GO:0030529//intracellular ribonucleoprotein complex	GO:0008135//translation factor activity, RNA binding;GO:0008233//peptidase activity;GO:0017111//nucleoside-triphosphatase activity;GO:0032550//purine ribonucleoside binding	GO:0006508//proteolysis;GO:0034645//cellular macromolecule biosynthetic process;GO:0044267//cellular protein metabolic process
MSTRG.16233	0.72	1.1	0.75	3.86	3.76	3.68	0.4	1.21	0.62	4.14	3.49	2.59	21	35	23	96	102	72	9	34	15	89	91	69	CBF5	H/ACA ribonucleoprotein complex subunit 4 [Brachypodium distachyon]	Genetic Information Processing	Translation	ko03008//Ribosome biogenesis in eukaryotes	K11131	GO:0005911//cell-cell junction;GO:0032991//macromolecular complex;GO:0043231//intracellular membrane-bounded organelle;GO:0043232//intracellular non-membrane-bounded organelle;GO:0044423//virion part;GO:0044444//cytoplasmic part	GO:0003676//nucleic acid binding;GO:0004812//aminoacyl-tRNA ligase activity;GO:0016866//intramolecular transferase activity;GO:0032550//purine ribonucleoside binding	GO:0001522//pseudouridine synthesis;GO:0006163//purine nucleotide metabolic process;GO:0006418//tRNA aminoacylation for protein translation;GO:0016072//rRNA metabolic process;GO:0022613//ribonucleoprotein complex biogenesis
MSTRG.16239	10.49	15.48	13.3	16.56	22.23	17.36	9.99	11.61	12.01	30.17	22.02	20.55	489	805	675	678	976	553	359	539	474	1055	947	904	--	Zinc finger protein [Triticum aestivum]	-	-	-	-	-	-	-
MSTRG.16258	3.46	3.12	4.42	0.64	2.49	0.91	10.45	2.89	3.71	3.97	2.36	2.84	51	50	68	8	34	9	119	41	45	43	31	38	--	-	-	-	-	-	-	-	-
MSTRG.16263	5.96	2.15	2.37	0.6	2.41	2.33	6.14	2.11	1.93	1.75	1.1	1.49	176	69	73	15	66	46	140	60	47	38	29	40	--	F-box protein [Carex littledalei]	-	-	-	-	-	-	-
MSTRG.16303	2.5	1.34	1.6	4.09	6.14	5.3	1.89	1.3	1.6	4.25	2.42	2.37	36	21	24	50	82	51	21	18	19	45	31	31	--	-	-	-	-	-	-	-	-
MSTRG.1632	2.62	3.44	3.62	5.21	5.23	3.53	1.76	1.88	3.59	8.23	5.09	7.95	48	66	67	78	87	42	24	32	52	105	79	125	--	-	-	-	-	-	-	-	-
MSTRG.16334	60.99	21.23	23.83	12.97	23.84	33.24	45.45	26.66	15.48	18.65	13.05	10.78	703	266	287	127	255	256	405	296	147	158	134	113	CUL1	Cullin-2 -like protein [Gossypium arboreum]	Genetic Information Processing;Genetic Information Processing	Folding, sorting and degradation;Folding, sorting and degradation	ko04141//Protein processing in endoplasmic reticulum;ko04120//Ubiquitin mediated proteolysis	K03347;K03347	GO:0000151//ubiquitin ligase complex;GO:0000228//nuclear chromosome;GO:0015630//microtubule cytoskeleton;GO:0044444//cytoplasmic part	GO:0044389//ubiquitin-like protein ligase binding	GO:0000160//phosphorelay signal transduction system;GO:0001101//response to acid chemical;GO:0006498//N-terminal protein lipidation;GO:0006865//amino acid transport;GO:0007059//chromosome segregation;GO:0009755//hormone-mediated signaling pathway;GO:0009793//embryo development ending in seed dormancy;GO:0009888//tissue development;GO:0010467//gene expression;GO:0016482//cytoplasmic transport;GO:0…
MSTRG.1634	0.14	0	0.33	1.53	3.28	4.34	0	0.57	0	1.52	0.31	0.78	1.22	0	3	11.22	26.32	25.09	0	4.72	0	9.66	2.38	6.17	RPL40A	ubiquitin [Oryza sativa Japonica Group]	Genetic Information Processing	Translation	ko03010//Ribosome	K02927	GO:0030529//intracellular ribonucleoprotein complex;GO:0043231//intracellular membrane-bounded organelle	GO:0005198//structural molecule activity	GO:0010467//gene expression;GO:0019941//modification-dependent protein catabolic process;GO:0036211//protein modification process
MSTRG.16388	1.94	1.74	1.31	4.98	7.13	7.59	2.34	1.69	2.46	11.1	6.24	7.8	44	43	31	96	150	115	41	37	46	185	126	161	--	-	-	-	-	-	-	-	-
MSTRG.1639	3.48	1.92	1.48	0.13	0.3	0.1	1.91	0.86	0.91	0.69	0.22	0.2	61.07	36.66	27.06	1.95	4.94	1.18	25.9	14.55	13.16	8.85	3.51	3.19	HD1	constance-like protein [Lolium perenne]	-	-	-	-	-	GO:0005515//protein binding;GO:0046914//transition metal ion binding	GO:0003006//developmental process involved in reproduction;GO:0009657//plastid organization;GO:0044260//cellular macromolecule metabolic process;GO:0048511//rhythmic process;GO:0048580//regulation of post-embryonic development;GO:0050896//response to stimulus;GO:0090304//nucleic acid metabolic process
MSTRG.16420	1.69	1.08	1.67	3.06	5.71	5.7	1.2	1.39	0.72	3.24	2.77	3.21	91	63	94	140	285	205	50	72	32	128	133	157	--	replication protein A 70 kDa DNA-binding subunit B [Brachypodium distachyon]	-	-	-	-	-	-	-
MSTRG.16442	6.91	6.1	5.71	1.47	0.89	1.41	8.54	5.06	5.84	1.57	1.88	1.97	227	218	196	41	27	31	217	160	158	38	55	59	BLH9	BEL1-type homeodomain protein [Triticum aestivum]	-	-	-	-	GO:0043231//intracellular membrane-bounded organelle	GO:0005488//binding	GO:0003002//regionalization;GO:0009791//post-embryonic development;GO:0010074//maintenance of meristem identity;GO:0035194//posttranscriptional gene silencing by RNA;GO:0045892//negative regulation of transcription, DNA-templated;GO:0048608//reproductive structure development;GO:0048646//anatomical structure formation involved in morphogenesis;GO:0050896//response to stimulus
MSTRG.16449	0.63	0.75	0.74	0.09	0.32	0	0.05	1.3	0.45	0.6	0.79	0.93	17	22	21	2	8	0	1	34	10	12	19	23	--	Os07g0653200 [Oryza sativa Japonica Group]	-	-	-	-	-	-	-
MSTRG.16567	2.9	1.93	1.93	2.09	5.48	4.11	0.83	0.34	0.69	3.84	2.44	2.39	36	26	25	22	63	34	8	4	7	35	27	27	--	-	-	-	-	-	-	-	-
MSTRG.1659	3.37	1.61	1.56	3.06	6.1	4.71	2.41	1.55	1.83	3.82	3.44	2	40	38	40	88	91	51	27	45	39	57	89	46	--	-	-	-	-	-	-	-	-
MSTRG.16591	0.24	0.11	0.17	1.14	0.52	0.91	0.08	0	0.22	1.32	0.95	0.93	4	2	3	16	8	10	1	0	3	16	14	14	--	probable glucuronosyltransferase Os03g0107900 [Setaria italica]	-	-	-	-	-	-	-
MSTRG.16593	250.26	260.77	272.85	6.58	4.24	5.42	79.27	103.05	187.45	5.89	10.43	5.37	3177	3598	3620	71	50	46	778	1260	1960	55	118	62	CYN	cyanate hydratase-like [Aegilops tauschii subsp. tauschii] [Aegilops tauschii]	Metabolism;Metabolism	Global and overview maps;Energy metabolism	ko01100//Metabolic pathways;ko00910//Nitrogen metabolism	K01725;K01725	GO:0044444//cytoplasmic part	GO:0003677//DNA binding;GO:0005515//protein binding;GO:0016840//carbon-nitrogen lyase activity	GO:0009439//cyanate metabolic process
MSTRG.16621	5.61	6.55	5.61	13.74	17.95	17.94	9.17	7.15	6.82	17.31	14.41	18.73	276	375	310.09	628	831	600	352	366	302	656	691	921	OPR7	12-oxophytodienoate reductase 7-like isoform X4 [Ananas comosus]	Metabolism;Metabolism;Metabolism	Global and overview maps;Global and overview maps;Lipid metabolism	ko01100//Metabolic pathways;ko01110//Biosynthesis of secondary metabolites;ko00592//alpha-Linolenic acid metabolism	K05894;K05894;K05894	-	-	-
MSTRG.16648	2.6	1.59	1.89	5.06	7.19	9.15	2.49	2.95	2.32	5.3	3.52	2.22	61	40	46	96	151	139	45	66	44	88	71	45	--	-	-	-	-	-	-	-	-
MSTRG.1675	0.49	2.27	2.36	5.71	3.58	4.18	0.21	1.66	0.83	2.7	4.46	5.07	9	46	46	91	62	52	3	30	13	37	74	87	--	-	-	-	-	-	-	-	-
MSTRG.16868	1.32	2.54	2.7	6.92	6.12	7.11	1.74	1.54	1.9	3.59	4.26	5.69	43	90	93	207	209	159	47	49	54	99	137	175	--	B3 domain-containing protein REM20-like isoform X1 [Ipomoea triloba]	-	-	-	-	-	-	-
MSTRG.16929	17.16	22.07	21.92	26.25	42.19	37.34	11.1	18.55	18.17	36.95	35.48	46.36	500	857	807	786	1110	662	246	643	529	771	1067	1470	AGO4B	PREDICTED: protein argonaute 4B [Oryza brachyantha]	Genetic Information Processing;Organismal Systems	Folding, sorting and degradation;Environmental adaptation	ko04141//Protein processing in endoplasmic reticulum;ko04626//Plant-pathogen interaction	K09487;K09487	GO:0043231//intracellular membrane-bounded organelle;GO:0044444//cytoplasmic part	GO:0097159//organic cyclic compound binding;GO:1901363//heterocyclic compound binding	GO:0006259//DNA metabolic process;GO:0006351//transcription, DNA-templated;GO:0006950//response to stress;GO:0007126//meiotic nuclear division;GO:0009628//response to abiotic stimulus;GO:0016458//gene silencing;GO:0019219//regulation of nucleobase-containing compound metabolic process;GO:0040029//regulation of gene expression, epigenetic;GO:0044267//cellular protein metabolic process;GO:0044710//…
MSTRG.16938	94.51	26.04	27.15	5.21	13.07	27.74	62.55	30.25	27.51	24.8	10.7	10.9	1239	371	372	58	159	243	634	382	297	239	125	130	--	Vesicle-associated protein 1-1 [Zea mays]	-	-	-	-	-	-	-
MSTRG.1697	9.35	20.98	17.58	57.17	27.23	34.37	7	19.93	17.93	28.34	54.67	49.22	57	139	112	296	154	140	33	117	90	127	297	273	--	stromal cell-derived factor 2-like protein isoform X2 [Brachypodium distachyon]	-	-	-	-	-	-	-
MSTRG.17003	0.11	0.44	0.51	2.14	2.48	0.72	0.14	0.5	0.59	0.8	1.26	0.88	2	9	10	34	43	9	2	9	9	11	21	15	--	-	-	-	-	-	-	-	-
MSTRG.17059	2.05	0.29	0.68	0.09	0	0	1.42	0.74	1.05	1.93	0.88	0.17	26	4	9	1	0	0	14	9	11	18	10	2	EXPA16	expansin-A16 [Brachypodium distachyon]	-	-	-	-	GO:0009536//plastid	-	GO:0009628//response to abiotic stimulus;GO:0009827//plant-type cell wall modification;GO:0044763//single-organism cellular process;GO:0044767//single-organism developmental process;GO:0048646//anatomical structure formation involved in morphogenesis
MSTRG.17061	1.29	4.67	3.58	3.65	1.67	1.2	2.87	4.92	3.33	5.64	6.43	6.41	79	311.12	229	190	95	49	136	290	168	254	351	357	AtMg00310	Os07g0501200 [Oryza sativa Japonica Group]	-	-	-	-	-	-	-
MSTRG.17084	0.48	1.43	1.75	0.24	0.04	0.21	0.27	1.57	2.01	0.14	0.7	0.91	14	45	53	6	1	4	6	44	48	3	18	24	CRK10	cysteine-rich receptor-like protein kinase 10 [Aegilops tauschii subsp. tauschii] [Aegilops tauschii]	-	-	-	-	-	GO:0016301//kinase activity	GO:0006796//phosphate-containing compound metabolic process
MSTRG.1709	3.8	2.62	2.81	5.66	7.88	8.12	3.44	3.18	3.33	4.25	4.14	4.41	88	79	81	136	173	122	73	87	81	75	107	120	SPX4	B3 domain-containing protein [Hordeum vulgare]	-	-	-	-	GO:0043231//intracellular membrane-bounded organelle;GO:0044421//extracellular region part	GO:0008422//beta-glucosidase activity	GO:0009267//cellular response to starvation;GO:0044238//primary metabolic process
MSTRG.17116	7.29	9.64	8.18	22.73	17.38	17.01	4.86	9.96	6.46	13.27	12.13	13.79	169	233	186	418	390	305	101	212	119	237	244	278	UGT88F3	UGT88C12 [Avena strigosa]	Metabolism;Metabolism	Global and overview maps;Biosynthesis of other secondary metabolites	ko01110//Biosynthesis of secondary metabolites;ko00941//Flavonoid biosynthesis	K22845;K22845	-	GO:0016757//transferase activity, transferring glycosyl groups	-
MSTRG.1715	2.11	1.2	1.9	8.03	14.48	13.79	1.42	0.63	0.69	28.77	16.49	16.42	52	32	49	168	331	227	27	15	14	521	362	368	MODD	PREDICTED: ninja-family protein Os03g0214200-like [Oryza brachyantha]	-	-	-	-	GO:0043231//intracellular membrane-bounded organelle	GO:0005488//binding	GO:0001101//response to acid chemical;GO:0006355//regulation of transcription, DNA-templated;GO:0006950//response to stress;GO:0009755//hormone-mediated signaling pathway
MSTRG.17153	0.51	0.47	0.42	276.26	424.56	670.98	0.41	0.07	0.23	140.04	117.85	74.59	8	8	7	3713	6234	7094	5	1	3	1629	1662	1074	HSP23.2	23.2 kDa heat shock protein-like [Hordeum vulgare]	Genetic Information Processing	Folding, sorting and degradation	ko04141//Protein processing in endoplasmic reticulum	K13993	GO:0009536//plastid;GO:0044432//endoplasmic reticulum part	-	GO:0000302//response to reactive oxygen species;GO:0009642//response to light intensity;GO:0044267//cellular protein metabolic process
MSTRG.17173	1.42	0.91	0.75	0.58	1.15	0.64	1.74	1.99	0.77	0.87	0.48	0.31	20	14	11	7	15	6	19	27	9	9	6	4	--	receptor kinase-like protein Xa21 isoform X1 [Brachypodium distachyon]	-	-	-	-	GO:0031224//intrinsic component of membrane;GO:0043231//intracellular membrane-bounded organelle	GO:0016772//transferase activity, transferring phosphorus-containing groups;GO:0032550//purine ribonucleoside binding	GO:0006464//cellular protein modification process
MSTRG.17256	3.93	9.25	6.65	27.28	22.51	22.5	4.61	7.69	8.77	10.94	12	10.9	86	220	152	507	457	329	78	162	158	176	234	217	NAC071	NAC domain-containing protein 71-like [Aegilops tauschii subsp. tauschii] [Aegilops tauschii]	-	-	-	-	GO:0043231//intracellular membrane-bounded organelle	GO:0019901//protein kinase binding	GO:0001101//response to acid chemical;GO:0006950//response to stress;GO:0009314//response to radiation;GO:0010468//regulation of gene expression;GO:0032535//regulation of cellular component size;GO:0034285//response to disaccharide;GO:0034645//cellular macromolecule biosynthetic process;GO:0044707//single-multicellular organism process;GO:0051707//response to other organism
MSTRG.17258	2.49	3.12	4.14	7.26	4.71	5.62	3.59	4.53	4.31	5.55	7.74	8.12	61	83	106	151	107	92	68	107	87	100	169	181	At5g24010	probable receptor-like protein kinase At5g24010 [Aegilops tauschii subsp. tauschii] [Aegilops tauschii]	-	-	-	-	GO:0005911//cell-cell junction;GO:0016020//membrane;GO:0043231//intracellular membrane-bounded organelle	GO:0004672//protein kinase activity	GO:0016310//phosphorylation;GO:0044763//single-organism cellular process;GO:0050794//regulation of cellular process
MSTRG.17286	0	0	0.04	1.73	2.09	4.28	0.11	0.09	0	9.84	1.09	0.42	0	0	1	35	46	68	2	2	0	172	23	9	--	sequence-specific DNA binding transcription factor [Zea mays]	-	-	-	-	-	-	GO:0044699//single-organism process
MSTRG.17294	4.62	6.24	6.41	2.16	2.29	2.63	3.74	5.64	5.13	3.57	3.92	2.89	176	258	255	70	81	67	110	207	161	100	133	100	Os09g0362500	aminopeptidase M1-C-like isoform X1 [Aegilops tauschii subsp. tauschii] [Aegilops tauschii]	-	-	-	-	GO:0016020//membrane;GO:0043231//intracellular membrane-bounded organelle;GO:0044444//cytoplasmic part	GO:0008238//exopeptidase activity;GO:0046914//transition metal ion binding	GO:0006508//proteolysis;GO:0009987//cellular process;GO:0044765//single-organism transport;GO:0065007//biological regulation
MSTRG.17311	1.28	1.24	1.16	2.42	2.71	1.65	0.64	0.84	0.99	2.88	2.31	2.24	21	68	48	104	104	34	14	41	36	83	104	103	--	-	-	-	-	-	-	-	-
MSTRG.17350	0.62	1.1	1.09	2.48	3.09	1.98	0.95	1.68	1.25	1.7	2.02	2.22	17	32.47	31	57.32	78	36	20	44	28	34	49	55	UPF1	Regulator of nonsense transcripts 1-like [Vitis vinifera]	Genetic Information Processing;Genetic Information Processing	Translation;Translation	ko03013//RNA transport;ko03015//mRNA surveillance pathway	K14326;K14326	GO:0005911//cell-cell junction;GO:0016020//membrane;GO:0036464//cytoplasmic ribonucleoprotein granule	GO:0003676//nucleic acid binding;GO:0017111//nucleoside-triphosphatase activity;GO:0032550//purine ribonucleoside binding;GO:0046914//transition metal ion binding	GO:0000956//nuclear-transcribed mRNA catabolic process;GO:0006950//response to stress;GO:0009617//response to bacterium;GO:0009648//photoperiodism;GO:0009755//hormone-mediated signaling pathway;GO:0009756//carbohydrate mediated signaling;GO:0009793//embryo development ending in seed dormancy;GO:0034285//response to disaccharide;GO:0035194//posttranscriptional gene silencing by RNA
MSTRG.17367	0.9	1	0.6	2.23	3.02	3.38	0.7	1.03	1.54	2.21	2.23	2.58	10	12	7	21	31	25	6	11	14	18	22	26	--	hypothetical protein BRADI_4g01207v3 [Brachypodium distachyon]	-	-	-	-	-	-	-
MSTRG.17368	135.41	83.34	93.4	40.17	54.41	53.13	102.31	116.59	80.81	76.39	37.25	46.41	885	592	638	223	330	232	517	734	435	367	217	276	ndhD	NADH-plastoquinone oxidoreductase subunit 4 [Gossypium australe]	Metabolism;Metabolism	Global and overview maps;Energy metabolism	ko01100//Metabolic pathways;ko00190//Oxidative phosphorylation	K05575;K05575	GO:0009521//photosystem;GO:0009534//chloroplast thylakoid;GO:0055035//plastid thylakoid membrane	GO:0003824//catalytic activity;GO:0043169//cation binding;GO:0051536//iron-sulfur cluster binding	GO:0009767//photosynthetic electron transport chain;GO:0032774//RNA biosynthetic process
MSTRG.17373	0.38	0.23	0.26	1.51	3.61	5.41	1.57	0.09	0.11	3.71	1.94	0.56	9	3	4	18	53	56	15	1	2	36	23	6	--	uncharacterized protein LOC109733718 [Aegilops tauschii subsp. tauschii] [Aegilops tauschii]	-	-	-	-	-	-	-
MSTRG.17382	0.71	0.85	0.53	3.59	5.48	5.11	0.43	0.93	0.86	5.26	3.96	5.14	19	25	15	82	137	92	9	24	19	104	95	126	--	OSJNBb0017I01.7 [Oryza sativa Japonica Group]	-	-	-	-	-	-	-
MSTRG.17448	0.8	0.31	0.23	1.89	3.46	3.14	0.26	0.07	0.37	2.28	0.8	0.39	12	5	3.62	24	48	31.4	3	1	4.61	25	10.62	5.24	--	DUF4228 domain-containing protein [Cephalotus follicularis]	-	-	-	-	-	-	GO:0044763//single-organism cellular process;GO:0050896//response to stimulus
MSTRG.17449	1.39	0.67	0.87	2.5	2.84	4.67	0	0.23	0.83	4.08	1.76	1.19	19	10	12.38	29	36	42.6	0	3	9.39	41	21.38	14.76	--	DUF4228 domain-containing protein [Cephalotus follicularis]	-	-	-	-	-	-	GO:0044763//single-organism cellular process;GO:0050896//response to stimulus
MSTRG.17483	2.97	2.39	2.28	10.04	23.08	24.06	2.6	2.24	2.13	6.92	4.89	6.12	81	71	65	233	585	439	55	59	48	139	119	152	--	-	-	-	-	-	-	-	-
MSTRG.17484	4.25	2.98	3.64	7.94	7.07	10.76	3.32	3.98	3.66	7.9	5.73	6.14	114	87	102	181	176	193	69	103	81	156	137	150	--	unnamed protein product [Triticum aestivum]	-	-	-	-	-	-	-
MSTRG.17530	0.09	0.25	0.09	1.88	3.35	1.86	0.23	0.37	0.43	2.66	1.1	0.78	1	3	1	18	35	14	2	4	4	22	11	8	--	-	-	-	-	-	-	-	-
MSTRG.17588	0	0.49	0.26	2.52	0.43	1.2	0	0	0	0.91	1.95	1.18	0	4	2	16	3	6	0	0	0	5	13	8	--	-	-	-	-	-	-	-	-
MSTRG.17596	2.76	2.26	1.75	4.34	6.91	7.11	2.45	1.94	2.23	6.2	3.66	4.43	143	127	95	191	332	246	98	97	95	236	169	209	--	ferric reductase oxidase, partial [Lolium perenne]	-	-	-	-	-	-	-
MSTRG.17598	2.93	2.94	4.21	11.94	9.1	12.16	2.88	4.12	3.8	8.88	4	6.2	15.41	16.81	23.12	53.28	44.34	42.69	11.68	20.84	16.44	34.3	18.74	29.64	--	PREDICTED: heterogeneous nuclear ribonucleoprotein A1-like [Solanum tuberosum]	-	-	-	-	-	-	-
MSTRG.17599	6.67	16.82	14.86	54.39	37.21	37.98	6.14	16.1	15.92	18.23	18.27	28.97	163.59	448.19	380.88	1132.72	846.66	622.31	116.32	380.16	321.56	328.7	399.26	646.36	--	PREDICTED: heterogeneous nuclear ribonucleoprotein A1-like [Solanum tuberosum]	-	-	-	-	-	-	-
MSTRG.17689	36.89	29.35	31.12	56.04	53.01	62.34	25.21	22.83	25.25	65.91	53.03	53.5	651	563	574	840	868	735	344	388	367	855	834	859	--	salt-inducible protein [Leymus chinensis]	-	-	-	-	-	-	-
MSTRG.17720	1.57	1.04	1.21	2.79	4.06	2.93	1.8	1.63	1.78	2.84	3.1	2.75	61	44	49	92	146	76	54	61	57	81	107	97	CESA4	cellulose synthase A catalytic subunit 4 [UDP-forming] [Brachypodium distachyon]	-	-	-	-	GO:0030312//external encapsulating structure;GO:0031224//intrinsic component of membrane	GO:0016759//cellulose synthase activity;GO:0046914//transition metal ion binding	GO:0000160//phosphorelay signal transduction system;GO:0006950//response to stress;GO:0009617//response to bacterium;GO:0009620//response to fungus;GO:0009755//hormone-mediated signaling pathway;GO:0009832//plant-type cell wall biogenesis;GO:0010115//regulation of abscisic acid biosynthetic process;GO:0030243//cellulose metabolic process;GO:0042545//cell wall modification;GO:0045491//xylan metabo…
MSTRG.17723	34.12	43.15	44.97	164.91	235.65	164.96	24.38	37.2	31.54	195.51	158.2	164.92	1336	1836	1840	5484	8561	4315	738	1403	1017	5627	5520	5875	RZFP34	RING finger and CHY zinc finger domain-containing protein 1 [Hordeum vulgare]	Genetic Information Processing	Folding, sorting and degradation	ko04120//Ubiquitin mediated proteolysis	K10144	-	GO:0046914//transition metal ion binding	-
MSTRG.17817	0.56	2.19	2.46	1.92	1.22	0.84	0.97	1.95	1.14	0	0.35	0.55	9	38	41	26	18	9	12	30	15	0	5	8	ILI5	transcription factor ILI5-like [Aegilops tauschii subsp. tauschii] [Aegilops tauschii]	-	-	-	-	GO:0043231//intracellular membrane-bounded organelle	GO:0005515//protein binding	GO:0007275//multicellular organism development;GO:0009416//response to light stimulus;GO:0010467//gene expression;GO:0034645//cellular macromolecule biosynthetic process;GO:0050789//regulation of biological process
MSTRG.17819	0.24	1.28	0.62	4.8	6.15	3.05	0.42	0.42	0.79	1.89	2.65	1.79	3	17	8	50	70	25	4	5	8	17	29	20	FLZ1	zinc-finger of the FCS-type, C2-C2 [Carex littledalei]	-	-	-	-	GO:0043231//intracellular membrane-bounded organelle	-	-
MSTRG.179	0.1	0.48	1.49	24.21	33.8	21.61	0.67	0.11	0.13	20.21	13.99	17.47	1	5	15	198	302	139	5	1	1	143	120	153	RAB15	dehydrin [Hordeum vulgare]	-	-	-	-	GO:0016020//membrane;GO:0044444//cytoplasmic part	-	GO:0009409//response to cold;GO:0043200//response to amino acid
MSTRG.18013	1.78	4.51	3.72	17.36	16.55	11.67	2.82	3.74	3.34	13.09	19.25	15.68	75	207	164	622	648	329	92	152	116	406	724	602	SIT2	L-type lectin-domain containing receptor kinase IV.1-like [Aegilops tauschii subsp. tauschii] [Aegilops tauschii]	-	-	-	-	GO:0043231//intracellular membrane-bounded organelle	GO:0004672//protein kinase activity;GO:0005488//binding	GO:0006796//phosphate-containing compound metabolic process
MSTRG.18021	0.04	0.18	0.19	0.27	0.17	0	0.05	0.12	0.05	0.16	0.52	1.45	1	5	5	6	4	0	1	3	1	3	12	34	--	Lactation elevated protein 1 [Hordeum vulgare]	-	-	-	-	-	-	-
MSTRG.18063	0.6	0.32	0.74	2.82	1.3	1.35	0.13	1.35	1.15	2.1	3.18	2.36	7	4	9	27	12	9	1	15	11	16	31	25	--	Os06g0111200, partial [Oryza sativa Japonica Group]	-	-	-	-	-	-	-
MSTRG.18065	1.73	2.4	1.9	5.55	4.95	5.51	1.31	2.94	1.98	6.47	6.36	6.59	53	80	61	144.68	141	113	31	87	50	146	174	184	Os03g0733400	zinc finger BED domain-containing protein RICESLEEPER 2-like [Hevea brasiliensis]	-	-	-	-	-	-	-
MSTRG.18103	0.05	0.69	0.62	2.71	3.56	3.39	0.45	0.87	0.63	2.21	3.41	3.28	1	16	13	48	74	47	7	17	13	37	63	68	--	-	-	-	-	-	-	-	-
MSTRG.18110	5.8	5.41	4.39	9.87	14.64	16	6.01	4.72	3.92	9.36	7.19	8.69	225	229	179	335	532	405	172	181	124	265	254	318	--	-	-	-	-	-	-	-	-
MSTRG.18206	0.24	0.22	0.81	0.78	2.22	1.63	0.55	0.38	0.22	2.56	1.9	1.6	4	4	14	11	34	18	7	6	3	31	28	24	--	-	-	-	-	-	-	-	-
MSTRG.18231	704.26	601.73	621.71	310.2	341.88	352.69	729.14	620.77	691.5	267.48	279.03	253.42	15287	14196	14104	5719	6886	5115	12237	12979	12363	4268	5398	5005	Os02g0718900	ADP,ATP carrier protein 1, mitochondrial [Aegilops tauschii subsp. tauschii] [Aegilops tauschii]	-	-	-	-	GO:0009526//plastid envelope;GO:0019866//organelle inner membrane;GO:0030312//external encapsulating structure;GO:0031224//intrinsic component of membrane;GO:0043232//intracellular non-membrane-bounded organelle	GO:0005347//ATP transmembrane transporter activity;GO:0046914//transition metal ion binding	GO:0006006//glucose metabolic process;GO:0006605//protein targeting;GO:0006862//nucleotide transport;GO:0006865//amino acid transport;GO:0006996//organelle organization;GO:0009814//defense response, incompatible interaction;GO:0015672//monovalent inorganic cation transport;GO:0016482//cytoplasmic transport;GO:0019941//modification-dependent protein catabolic process;GO:0033554//cellular response …
MSTRG.18253	0.71	0.73	0.34	4.38	9.06	8.61	1.49	0.46	0.54	6.26	3.38	2.72	8	9	4	42	95	65	13	5	5	52	34	28	--	-	-	-	-	-	-	-	-
MSTRG.18318	0.56	0.15	0.38	1.51	3.38	1.56	0.83	0.5	0.39	2.95	1.8	1.32	7	2	5	16	39	13	8	6	4	27	20	15	--	-	-	-	-	-	-	-	-
MSTRG.18350	7.12	6.05	5.64	15.76	23.63	22.08	4.96	6.26	3.6	17.46	11.17	10.94	156	144	129	293	480	323	84	132	65	281	218	218	--	Amelogenin, X like [Actinidia chinensis var. chinensis] [Actinidia chinensis]	-	-	-	-	-	-	-
MSTRG.18392	1.43	2.19	2.53	0	0.17	0	1.51	4.29	4.37	0	0.24	0	27	45	50	0	3	0	22	78	68	0	4	0	ASMT3	O-methyltransferase ZRP4 [Hordeum vulgare]	Metabolism;Metabolism	Global and overview maps;Amino acid metabolism	ko01100//Metabolic pathways;ko00380//Tryptophan metabolism	K22588;K22588	-	GO:0016740//transferase activity	-
MSTRG.1843	1.4	0.67	0.73	0.17	0.19	0.61	2.19	1.12	1.06	0.56	0.29	0.16	48	25	26	5	6	14	58	37	30	14	9	5	--	Os01g0344900 [Oryza sativa Japonica Group]	-	-	-	-	-	-	-
MSTRG.18473	10.8	8.86	9.03	6.64	12.16	15.14	3.52	4.85	2.72	12.83	6.11	9.41	111	99	97	58	116	104	28	48	23	97	56	88	--	mitochondrial fission regulator 1-like [Zea mays]	-	-	-	-	GO:0043231//intracellular membrane-bounded organelle	-	GO:0009799//specification of symmetry;GO:0009933//meristem structural organization;GO:0009943//adaxial/abaxial axis specification;GO:0045333//cellular respiration;GO:0048509//regulation of meristem development
MSTRG.18474	1.14	0.92	0.96	2.52	1.95	3.49	0.31	0.25	0.69	3.04	1.49	1.36	24	21	21	45	38	49	5	5	12	47	28	26	OASB	O-acetylserine (thiol)-lyase [Hordeum vulgare]	Metabolism;Metabolism;Metabolism;Metabolism;Metabolism;Metabolism	Global and overview maps;Global and overview maps;Global and overview maps;Global and overview maps;Amino acid metabolism;Energy metabolism	ko01100//Metabolic pathways;ko01110//Biosynthesis of secondary metabolites;ko01200//Carbon metabolism;ko01230//Biosynthesis of amino acids;ko00270//Cysteine and methionine metabolism;ko00920//Sulfur metabolism	K01738;K01738;K01738;K01738;K01738;K01738	-	-	-
MSTRG.18478	478.9	431.08	434.05	103.67	131.58	147.21	529.28	419.29	482.64	218.64	160.5	170.75	6880	6731	6517	1265	1754	1413	5879	5802	5711	2309	2055	2232	CURT1B	protein CURVATURE THYLAKOID 1B, chloroplastic-like isoform X2 [Aegilops tauschii subsp. tauschii] [Aegilops tauschii]	-	-	-	-	GO:0000229//cytoplasmic chromosome;GO:0009522//photosystem I;GO:0009526//plastid envelope;GO:0031976//plastid thylakoid;GO:0044434//chloroplast part	GO:0003676//nucleic acid binding	GO:0001101//response to acid chemical;GO:0006739//NADP metabolic process;GO:0009668//plastid membrane organization;GO:0009767//photosynthetic electron transport chain;GO:0016072//rRNA metabolic process;GO:0031399//regulation of protein modification process;GO:0043623//cellular protein complex assembly
MSTRG.18494	0.5	0.83	1.04	2.06	1.08	0.73	0.28	0.61	1.1	2.09	2.67	2.29	17.55	31.83	38.2	61.35	35.22	17.18	7.63	20.7	31.78	53.81	83.49	72.97	--	protein Rf1, mitochondrial [Setaria italica]	-	-	-	-	-	-	-
MSTRG.18570	9.64	4.16	4.7	7.58	14.1	12.68	5.15	3.98	4.07	6.64	4.37	4.01	322	151	164	215	437	283	133	128	112	163	130	122	--	one cut domain family member 2 [Setaria italica]	-	-	-	-	GO:0043231//intracellular membrane-bounded organelle	-	-
MSTRG.18607	3.22	2.58	2.6	4.63	9.27	8.31	2.33	3.66	1.61	2.9	3.69	3.4	98.46	85.59	82.97	120.25	262.93	169.64	55	107.81	40.54	65.2	100.49	94.43	I-2	MutS2 protein [Triticum urartu]	-	-	-	-	-	GO:0003690//double-stranded DNA binding;GO:0017111//nucleoside-triphosphatase activity	GO:0006281//DNA repair
MSTRG.18617	2.96	2.74	2.96	1.49	2.16	1.3	2.65	1.48	1.65	1.39	1.27	1.49	133	134	139	57	90	39	92	64	61	46	51	61	--	zinc finger CCCH domain-containing protein 18 [Sorghum bicolor]	-	-	-	-	-	-	-
MSTRG.18644	2.43	1.53	1.96	6.05	8.4	14.8	4.36	1.72	1.41	12.18	7.63	7.23	44	30	37	93	141	179	61	30	21	162	123	119	--	-	-	-	-	-	-	-	-
MSTRG.18679	3.86	2.66	3.49	2.52	3.23	4.01	11.36	5.73	5.27	5.98	2.46	2.65	72	54	68	40	56	50	164	103	81	82	41	45	--	-	-	-	-	-	-	-	-
MSTRG.18681	0	0	0	0.51	0.12	1.8	0	0	0	0.15	0.37	0.24	0	0	0	4	1	11	0	0	0	1	3	2	--	-	-	-	-	-	-	-	-
MSTRG.18689	10.47	7.53	7.23	2.5	3.05	1.65	8.04	8.09	8.98	4.28	4.77	1.38	133	104	96	27	36	14	79	99	94	40	54	16	LSAT_1X82001	non-specific lipid-transfer protein 1-like isoform X2 [Aegilops tauschii subsp. tauschii] [Aegilops tauschii]	-	-	-	-	GO:0005576//extracellular region;GO:0005618//cell wall;GO:0016020//membrane;GO:0031976//plastid thylakoid	GO:0005515//protein binding	GO:0009620//response to fungus;GO:0042742//defense response to bacterium;GO:0044765//single-organism transport
MSTRG.18696	179.2	85.26	92.69	16.03	33.5	29.71	156.79	85.5	72.3	49.21	30.74	27.31	2184.82	1129.78	1181	166	379	242	1478	1004	726	441	334	303	LSD1	protein LSD1 isoform X3 [Oryza sativa Japonica Group]	-	-	-	-	GO:0043231//intracellular membrane-bounded organelle	GO:0003676//nucleic acid binding	GO:0000160//phosphorelay signal transduction system;GO:0001101//response to acid chemical;GO:0009628//response to abiotic stimulus;GO:0009725//response to hormone;GO:0010363//regulation of plant-type hypersensitive response;GO:0019430//removal of superoxide radicals;GO:0030154//cell differentiation;GO:0031323//regulation of cellular metabolic process;GO:0034641//cellular nitrogen compound metabol…
MSTRG.18713	1.92	1.05	1.08	3.3	4.45	5.19	1.27	1.08	1.09	3.17	2.51	1.86	28	21	18	46	66	53	14	16	14	38	36	27	--	protein IQ-DOMAIN 1-like [Hordeum vulgare]	-	-	-	-	-	-	-
MSTRG.18817	3.21	1.04	1.72	4.64	11.28	10.05	4.78	2.19	1.85	10.42	4.34	5.01	53	21	34	65	152	98	57	35	28	116	66	76	--	-	-	-	-	-	-	-	-
MSTRG.18842	0.12	0.22	0.45	1.54	3.07	2.31	0.31	0.25	0.58	1.94	1.33	0.78	1	2	4	11	24	13	2	2	4	12	10	6	--	-	-	-	-	-	-	-	-
MSTRG.18851	122.3	100.29	100.17	172.41	207.32	228.58	191.47	115.08	149.08	267.06	208.39	213.46	993	885	850	1189	1562	1240	1202	900	997	1594	1508	1577	RPL27AC	60S ribosomal protein L27a-3 [Brachypodium distachyon]	Genetic Information Processing	Translation	ko03010//Ribosome	K02900	GO:0005911//cell-cell junction;GO:0015934//large ribosomal subunit	GO:0005198//structural molecule activity	GO:0010467//gene expression;GO:0090567//reproductive shoot system development
MSTRG.18855	9.77	4.65	4.8	1.61	2.49	4.2	12.15	6.91	6.37	6.32	2.4	1.91	292	151	150	41	69	84	281	199	157	139	64	52	At5g67130	PI-PLC X domain-containing protein At5g67130-like [Aegilops tauschii subsp. tauschii] [Aegilops tauschii]	-	-	-	-	GO:0031225//anchored component of membrane	GO:0016787//hydrolase activity	-
MSTRG.18856	1.05	2.01	1.61	2.36	4.27	3.2	1.06	2.13	1.49	3.77	3.16	4.1	23	48	37	44	87	47	18	45	27	61	62	82	--	-	-	-	-	-	-	-	-
MSTRG.19041	2.15	1.64	2.88	2.75	3.64	4.05	2.31	0.89	1.27	3.76	5.38	5.47	35	29	49	38	55	44	29	14	17	45	78	81	KCR1	very-long-chain 3-oxoacyl-CoA reductase 1-like [Aegilops tauschii subsp. tauschii] [Aegilops tauschii]	Metabolism;Metabolism;Metabolism;Metabolism;Metabolism	Global and overview maps;Global and overview maps;Global and overview maps;Lipid metabolism;Lipid metabolism	ko01100//Metabolic pathways;ko01110//Biosynthesis of secondary metabolites;ko01212//Fatty acid metabolism;ko01040//Biosynthesis of unsaturated fatty acids;ko00062//Fatty acid elongation	K10251;K10251;K10251;K10251;K10251	GO:0016020//membrane;GO:0043231//intracellular membrane-bounded organelle;GO:0044444//cytoplasmic part	GO:0016616//oxidoreductase activity, acting on the CH-OH group of donors, NAD or NADP as acceptor	GO:0000038//very long-chain fatty acid metabolic process;GO:0003006//developmental process involved in reproduction;GO:0006694//steroid biosynthetic process;GO:0007275//multicellular organism development;GO:0030148//sphingolipid biosynthetic process
MSTRG.19083	4.24	5.36	5.31	0.96	1.65	0.2	5.78	8.95	6.85	1.54	1.57	1.69	94	129	123	18	34	3	99	191	125	25	31	34	CYSC	bifunctional L-3-cyanoalanine synthase/cysteine synthase 2, mitochondrial [Brachypodium distachyon]	Metabolism;Metabolism;Metabolism;Metabolism;Metabolism;Metabolism;Metabolism	Global and overview maps;Global and overview maps;Global and overview maps;Global and overview maps;Amino acid metabolism;Metabolism of other amino acids;Energy metabolism	ko01100//Metabolic pathways;ko01110//Biosynthesis of secondary metabolites;ko01200//Carbon metabolism;ko01230//Biosynthesis of amino acids;ko00270//Cysteine and methionine metabolism;ko00460//Cyanoamino acid metabolism;ko00920//Sulfur metabolism	K13034;K13034;K13034;K13034;K13034;K13034;K13034	-	-	-
MSTRG.19121	9.94	7.89	9.32	18.2	17.81	18.79	9.69	11.52	12.06	16.06	15.65	16.51	225	195	221	357	382	289	170	252	225	272	321	347	--	COX assembly mitochondrial protein 2 homolog [Aegilops tauschii subsp. tauschii] [Aegilops tauschii]	-	-	-	-	GO:0009536//plastid	-	-
MSTRG.19123	209.11	193.28	196.55	106.04	110.4	102.96	190.49	149.35	185.52	99.27	83.08	79.61	3903	3921	3834	1681	1912	1284	2749	2685	2852	1362	1382	1352	OPR11	12-oxophytodienoic acid reductase 2 [Hordeum vulgare subsp. vulgare] [Hordeum vulgare]	Metabolism;Metabolism;Metabolism	Global and overview maps;Global and overview maps;Lipid metabolism	ko01100//Metabolic pathways;ko01110//Biosynthesis of secondary metabolites;ko00592//alpha-Linolenic acid metabolism	K05894;K05894;K05894	GO:0043231//intracellular membrane-bounded organelle;GO:0044444//cytoplasmic part	GO:0016628//oxidoreductase activity, acting on the CH-CH group of donors, NAD or NADP as acceptor;GO:0032553//ribonucleotide binding	GO:0001101//response to acid chemical;GO:0006633//fatty acid biosynthetic process;GO:0006950//response to stress;GO:0009694//jasmonic acid metabolic process;GO:0010038//response to metal ion;GO:0010260//organ senescence
MSTRG.19124	2.36	1.35	2.27	4.4	7.19	7.76	3.01	1.98	1.67	5.78	2.8	3.31	50	34	48	76	132	112	48	38	29	87	52	66	MADS26	MADS-box transcription factor 26-like [Aegilops tauschii subsp. tauschii] [Aegilops tauschii]	-	-	-	-	GO:0043231//intracellular membrane-bounded organelle	GO:0001071//nucleic acid binding transcription factor activity;GO:0005488//binding;GO:0016491//oxidoreductase activity	GO:0000041//transition metal ion transport;GO:0001101//response to acid chemical;GO:0009267//cellular response to starvation;GO:0010053//root epidermal cell differentiation;GO:0010467//gene expression;GO:0015698//inorganic anion transport;GO:0034645//cellular macromolecule biosynthetic process;GO:0040007//growth;GO:0048437//floral organ development;GO:0048528//post-embryonic root development;GO:0…
MSTRG.19265	0.61	0.43	0.4	1.53	2.91	2.3	0.36	0.24	0.4	2.03	1.36	0.87	13	10	9	28	58	33	6	5	7	32	26	17	--	-	-	-	-	-	-	-	-
MSTRG.19319	7.39	4.32	5.62	7.43	10.46	9.96	4.05	4.49	3.95	11.88	7.6	9.01	302	192	240	258	397	272	128	177	133	357	277	335	RGA5	Disease resistance RPP8-like protein 3 [Triticum urartu]	-	-	-	-	-	-	-
MSTRG.19325	2.72	3.71	3.12	4.96	5.3	5.04	2.31	2.59	2.98	7.19	5.3	5.29	96.1	142.51	115.26	148.86	173.53	119	63	87.99	86.58	186.59	166.79	170	--	-	-	-	-	-	-	-	-
MSTRG.19338	14.23	11.42	13.61	22.14	27.42	31.42	7.06	11.93	10.73	27.71	21.03	19.01	320	335	373	516	581	478	128	291	228	470	477	449	--	Os05g0557500, partial [Oryza sativa Japonica Group]	-	-	-	-	GO:0043231//intracellular membrane-bounded organelle;GO:0044444//cytoplasmic part	-	-
MSTRG.19433	2.32	8.84	8.16	7.05	4.33	2.88	4.8	14.89	13.72	10.82	11.38	16.1	52	215	191	134	90	43	83	321	253	178	227	328	--	-	-	-	-	-	-	-	-
MSTRG.19447	0.96	1.5	2.28	0.79	0.72	0.56	1.05	1.13	1.17	0.74	0.61	0.69	17	39	57	16	15	9	10	26	23	13	13	15	--	U-box domain-containing protein 9 [Hordeum vulgare]	-	-	-	-	-	-	-
MSTRG.19448	0.1	0.19	0.1	5.34	6.78	5.55	0	0.11	0	2.24	4.39	3.4	1	2	1	44	61	36	0	1	0	16	38	30	CC-1	cytochrome c [Brachypodium distachyon]	-	-	-	-	GO:0031090//organelle membrane;GO:0031970//organelle envelope lumen;GO:0043231//intracellular membrane-bounded organelle;GO:0044425//membrane part;GO:0044444//cytoplasmic part	GO:0046906//tetrapyrrole binding;GO:0046914//transition metal ion binding	GO:0006006//glucose metabolic process
MSTRG.19470	0	0	0.11	24.22	47.74	62.92	0.29	0	0.27	24.29	14.71	11.05	0	0	1	182	392	372	2	0	2	158	116	89	HSP18	17.5 kDa class II heat shock protein [Aegilops tauschii subsp. tauschii] [Aegilops tauschii]	Genetic Information Processing	Folding, sorting and degradation	ko04141//Protein processing in endoplasmic reticulum	K13993	GO:0044444//cytoplasmic part	GO:0005515//protein binding	GO:0000302//response to reactive oxygen species;GO:0006970//response to osmotic stress;GO:0009408//response to heat;GO:0009642//response to light intensity;GO:0033554//cellular response to stress;GO:0044267//cellular protein metabolic process
MSTRG.19472	0.67	1.16	0.88	3.92	3.27	2.99	1.87	1.5	1.17	2.87	3.15	3.05	18	34	25	90	82	54	39	39	26	57	76	75	At1g20300	pentatricopeptide repeat-containing protein At1g20300, mitochondrial [Aegilops tauschii subsp. tauschii] [Aegilops tauschii]	-	-	-	-	GO:0043231//intracellular membrane-bounded organelle	-	-
MSTRG.1953	0.93	1.79	1.71	0.38	0.61	0.61	0.47	1.6	1.72	0.17	0.5	0.53	23	48	44	8	14	10	9	38	35	3	11	12	CYP734A5	cytochrome P450 734A5-like [Aegilops tauschii subsp. tauschii] [Aegilops tauschii]	Metabolism	Metabolism of terpenoids and polyketides	ko00905//Brassinosteroid biosynthesis	K15639	GO:0016020//membrane	GO:0004497//monooxygenase activity;GO:0046872//metal ion binding	GO:0009314//response to radiation;GO:0009725//response to hormone;GO:0016128//phytosteroid metabolic process;GO:0055088//lipid homeostasis
MSTRG.19548	0.82	0.72	0.75	2.95	3.51	1.5	1.62	1	1.08	2.14	1.2	2.59	23	22	22	70	91	28	35	27	25	44	30	66	SYP61	syntaxin-61 [Brachypodium distachyon]	Genetic Information Processing	Folding, sorting and degradation	ko04130//SNARE interactions in vesicular transport	K08500	-	-	-
MSTRG.19582	8.53	10.6	9.69	13.47	16.35	15.18	9.78	8.95	8.77	27.39	18.73	18.69	320	449	393	440	582	389	276	335	272	767	644	668	Os03g0268000	Os03g0268000, partial [Oryza sativa Japonica Group]	Genetic Information Processing	Translation	ko03015//mRNA surveillance pathway	K06269	GO:0008287//protein serine/threonine phosphatase complex	GO:0004721//phosphoprotein phosphatase activity	GO:0003006//developmental process involved in reproduction;GO:0006498//N-terminal protein lipidation;GO:0006796//phosphate-containing compound metabolic process;GO:0018205//peptidyl-lysine modification;GO:0042743//hydrogen peroxide metabolic process
MSTRG.19591	0.4	0.23	0.12	1.34	2.13	2.35	0.44	0.21	0.22	1.51	0.88	1.06	31.97	20.27	10.12	90.7	157.61	125.53	27	15.96	14.66	88.78	62.94	77	WAK2	wall-associated receptor kinase 5-like isoform X1 [Aegilops tauschii subsp. tauschii] [Aegilops tauschii]	-	-	-	-	-	GO:0004672//protein kinase activity;GO:0032550//purine ribonucleoside binding	GO:0006464//cellular protein modification process
MSTRG.196	3.69	4.76	3.87	9.67	9.35	9.4	2.7	3.57	4.21	8.6	7.47	8.37	216	303	237	471	503	362	123	202	203	367	384	442	--	expressed protein [Oryza sativa Japonica Group]	-	-	-	-	-	-	-
MSTRG.19706	0.88	1.42	1.59	3.7	1.56	1.3	0.65	1.35	1.53	2.64	3.1	3.23	72.43	126.7	136.17	257.42	118.9	71.3	41.2	106.65	103.05	159.18	226.4	240.81	--	Formin-like protein 18 [Cinnamomum micranthum f. kanehirae]	-	-	-	-	GO:0044464//cell part	-	-
MSTRG.19708	5.06	2.59	2.34	12.73	21.79	20.47	7.51	2.75	1.84	19.47	13.34	10.15	183.57	102.3	88.83	392.58	734.1	496.7	210.8	96.35	54.95	519.82	431.6	335.19	--	Formin-like protein 18 [Cinnamomum micranthum f. kanehirae]	-	-	-	-	GO:0005618//cell wall	-	-
MSTRG.19738	12.83	17.62	18.7	25.17	32.67	31.08	10.34	16.25	14.49	26.81	28.78	29.66	231	345	352	385	546	374	144	282	215	355	462	486	RIN4	RIN4 [Hordeum vulgare subsp. vulgare] [Hordeum vulgare]	Organismal Systems	Environmental adaptation	ko04626//Plant-pathogen interaction	K13456	-	-	GO:0009987//cellular process;GO:0045087//innate immune response
MSTRG.19748	1083.24	570.78	646.03	158.23	171.39	196.59	1190.2	509.96	588.49	127.59	126.92	129.19	7022.57	3969.63	4317.74	873.87	1037.9	863.97	5955.74	3124.26	3082.59	606.97	728.83	752.9	--	metallothionein-like protein 2C [Brachypodium distachyon]	-	-	-	-	-	-	-
MSTRG.19752	134.58	65.71	79.62	19.97	28.1	34.85	167	81.78	79.08	26.17	28.94	31.14	825.43	437.37	510.26	104.13	160.1	143.03	793.26	482.74	399.41	118.03	158.17	174.1	--	metallothionein-like protein 2C [Brachypodium distachyon]	-	-	-	-	-	-	-
MSTRG.19850	5.4	4.46	4.45	1.35	2.85	1.72	6.85	4.12	3.22	2.63	3.03	3.34	127	123	111	28	59	27	119	97	66	47	67	75	PSS1	CDP-diacylglycerol--serine O-phosphatidyltransferase 1 [Brachypodium distachyon]	Metabolism;Metabolism;Metabolism	Global and overview maps;Global and overview maps;Lipid metabolism	ko01100//Metabolic pathways;ko01110//Biosynthesis of secondary metabolites;ko00564//Glycerophospholipid metabolism	K08730;K08730;K08730	GO:0031090//organelle membrane	-	GO:0006658//phosphatidylserine metabolic process
MSTRG.19883	11.79	16.58	16.53	24.84	43.14	35.67	11.6	15.09	9.18	8.81	5.68	4.84	142	217	208	254	482	287	108	175	91	78	61	53	HIPP39	heavy metal-associated isoprenylated plant protein 39-like [Aegilops tauschii subsp. tauschii] [Aegilops tauschii]	-	-	-	-	-	GO:0043169//cation binding	GO:0006812//cation transport
MSTRG.19915	1.34	1.09	1.1	2.19	6.05	1.01	0.77	2.26	3.12	7.96	5.54	6.86	34	30	29	47	142	17	15	55	65	148	125	158	--	ubiquitin-like-specific protease ESD4 [Hordeum vulgare]	-	-	-	-	-	-	-
MSTRG.19994	7.69	9.22	10.65	14.06	13.42	8.94	4.97	6.83	5.78	10.88	14.88	15.91	76	99	110	118	123	59	38	65	47	79	131	143	--	-	-	-	-	-	-	-	-
MSTRG.20039	1.25	2.74	2.35	0.92	0.62	0.16	1.22	1.46	1.65	1.28	0.59	1.26	24	57	47	15	11	2	18	27	26	18	10	22	At5g45910	GDSL esterase/lipase At5g45910-like [Aegilops tauschii subsp. tauschii] [Aegilops tauschii]	-	-	-	-	GO:0043231//intracellular membrane-bounded organelle	GO:0016787//hydrolase activity	-
MSTRG.20067	0.06	0.06	0	1.28	0.71	1.62	0.16	0.12	0	0.65	0.54	0.73	1	1	0	18	11	18	2	2	0	8	8	11	Os11g0232000	serpin-Z2A-like [Aegilops tauschii subsp. tauschii] [Aegilops tauschii]	-	-	-	-	-	-	-
MSTRG.20113	6.61	6.58	6.2	16.13	17.62	17.15	6.4	7.46	6.48	16.35	17.11	18.85	327	477	420	733	779	503	263	447	324	561	786	935	At1g53660	probable sugar phosphate/phosphate translocator At3g14410 [Brachypodium distachyon]	-	-	-	-	-	-	GO:0044765//single-organism transport
MSTRG.20131	5.18	6.76	5.82	13.27	18.23	14.4	4.76	9.3	7.21	15.84	15.78	17.37	175	251	209	392	594	338	125	304	204	408	489	547	EDL3	EID1-like F-box protein 3 [Aegilops tauschii subsp. tauschii] [Aegilops tauschii]	-	-	-	-	-	-	GO:0001101//response to acid chemical;GO:0006970//response to osmotic stress;GO:0009725//response to hormone;GO:0009791//post-embryonic development;GO:0009987//cellular process;GO:0050789//regulation of biological process;GO:1901700//response to oxygen-containing compound
MSTRG.20134	0	0.19	0	0.83	0.22	0.15	0.26	0	0.12	1.65	1.13	1.44	0	2	0	7	2	1	2	0	1	12	10	13	--	-	-	-	-	-	-	-	-
MSTRG.20253	1.17	1.2	1.31	3.98	6.06	4.45	0.9	1.07	1.48	3.94	3.16	3.97	28	33	30	65	95	68	14	20	28	54	48	70	--	-	-	-	-	-	-	-	-
MSTRG.20298	0.66	0.2	0.28	0.95	3.25	2.53	1.43	0.76	0.71	3.4	1.4	1.61	9	3	4	11	41	23	15	10	8	34	17	20	--	ABC transporter G family member 25 [Sorghum bicolor]	-	-	-	-	-	-	-
MSTRG.20307	8.26	13.92	13.73	30.75	22.66	21.16	7.13	14.2	12.34	23.46	30.24	29.69	333	609	578	1052	849	571	223	552	410	695	1086	1088	DDB_G0276461	AP2-associated protein kinase 1-like [Aegilops tauschii subsp. tauschii] [Aegilops tauschii]	-	-	-	-	-	GO:0016301//kinase activity	GO:0044237//cellular metabolic process
MSTRG.20360	3.4	2.17	1.49	5.39	10.27	6.96	4.22	2.02	1.38	7.27	4.36	4.37	74	86	60	195	222	99	57	68	46	124	140	173	--	EamA-like transporter family [Zea mays]	-	-	-	-	-	-	-
MSTRG.20362	0.68	0.65	0.68	1.27	2.05	4.81	0.55	0.38	0.82	0.8	1.42	2.34	22	23	23	35	62	104	14	12	22	19	41	69	--	-	-	-	-	-	-	-	-
MSTRG.20371	0.58	2.73	2.43	0.47	0.16	0.14	0.37	0.91	2.12	0.2	0.75	1.47	12.2	62.52	53.56	8.37	3.17	2	6.08	18.46	36.86	3.05	14.13	28.25	WAK2	wall-associated receptor kinase 3-like [Aegilops tauschii subsp. tauschii] [Aegilops tauschii]	-	-	-	-	-	GO:0001871//pattern binding;GO:0004672//protein kinase activity;GO:0032550//purine ribonucleoside binding;GO:0046872//metal ion binding	GO:0006464//cellular protein modification process
MSTRG.20372	5.24	4.36	5.25	3.22	1.76	1.35	4.18	4.98	5.16	3.96	4.81	4.35	98.8	89.48	103.44	51.63	30.83	17	60.92	90.54	80.14	54.95	80.87	74.75	WAKL1	wall-associated receptor kinase 3-like [Aegilops tauschii subsp. tauschii] [Aegilops tauschii]	-	-	-	-	-	GO:0001871//pattern binding;GO:0004672//protein kinase activity;GO:0032550//purine ribonucleoside binding;GO:0046872//metal ion binding	GO:0006464//cellular protein modification process;GO:0006796//phosphate-containing compound metabolic process
MSTRG.20387	17.41	28.91	28.24	5.76	4.84	3.66	17.24	33.75	33.68	7.4	7.32	8.97	128	231	217	36	33	18	98	239	204	40	48	60	--	Os04g0639000 [Oryza sativa Japonica Group]	-	-	-	-	-	-	-
MSTRG.20392	115.97	204.9	203.29	56.39	54.29	42.97	156.65	187.94	139.79	29.31	62.84	44.83	1959	3762	3589	809	851	485	2046	3058	1945	364	946	689	--	abcissic acid stress ripening [Hordeum vulgare]	-	-	-	-	GO:0043231//intracellular membrane-bounded organelle;GO:0044444//cytoplasmic part	-	GO:0050896//response to stimulus
MSTRG.20403	2.01	2.79	2.79	5.78	5.12	4.93	2.6	3.65	3.45	6.75	7.53	4.1	75	113	108.58	183	177	122.79	75	131	106	184.92	250	139	KIAA1586	zinc finger MYM-type protein 1-like [Arachis ipaensis]	-	-	-	-	GO:0005911//cell-cell junction	-	-
MSTRG.20436	0	0.3	0.47	2.12	1.77	3.31	0	0.43	0.3	0.56	0.46	0.99	0	4	6	22	20	27	0	5	3	5	5	11	--	-	-	-	-	-	-	-	-
MSTRG.20440	0.39	0.5	0.59	2.41	2.42	2.61	0.2	0.6	0.56	1.9	1.43	1.74	10	14	16	53	58	45	4	15	12	36	33	41	--	probable LRR receptor-like serine/threonine-protein kinase At1g56130 isoform X1 [Aegilops tauschii subsp. tauschii] [Aegilops tauschii]	-	-	-	-	-	-	-
MSTRG.20555	2.61	4.29	3.89	10.99	8.55	8.06	2.46	6.69	6.13	8.41	10.94	8.2	122	218	190	440	371	253	89	301	236	290	457	349	RE2	Retrovirus-related Pol polyprotein from transposon TNT 1-94 [Cajanus cajan]	-	-	-	-	-	-	-
MSTRG.20592	0.48	1.55	1.12	2.14	1.55	2.1	0.62	0.96	1	2.24	2.58	2.49	14	49	34	53	42	41	14	27	24	48	67	66	ARID4	ARID-type transcription factor, partial [Zea mays subsp. mays] [Zea mays]	-	-	-	-	GO:0043231//intracellular membrane-bounded organelle	GO:0046914//transition metal ion binding	GO:0010468//regulation of gene expression;GO:0034645//cellular macromolecule biosynthetic process
MSTRG.20600	2.26	3.61	2.83	9.52	5.88	5.45	3.27	3.61	3.41	4.81	8.8	9.76	43	74	56	151	105	70	48	65	54	68	148	169	--	pentatricopeptide repeat-containing protein [Hordeum vulgare]	-	-	-	-	GO:0043231//intracellular membrane-bounded organelle	-	-
MSTRG.20610	0.11	0.25	0.26	0.82	1.57	1.77	0.77	0.11	0.13	0.81	0.79	0.3	2	5	5	13	27	22	11	2	2	11	13	5	Os05g0583200	zinc finger BED domain-containing protein RICESLEEPER 4-like [Aegilops tauschii subsp. tauschii] [Aegilops tauschii]	-	-	-	-	-	-	-
MSTRG.20612	0.53	1.17	0.85	3.06	2.34	1.68	0.6	1.08	0.96	3.09	2.96	3.68	27	58	41	130	110	56	28	53	36	101	122	141	--	Protein Rf1, mitochondrial [Hordeum vulgare]	-	-	-	-	GO:0043231//intracellular membrane-bounded organelle	-	-
MSTRG.20631	0	0	0	1.12	0.28	0.52	0	0.09	0.21	0.47	0.39	0.48	0	0	0	11	3	4	0	1	2	4	4	5	At1g15890	probable disease resistance protein At1g61180 [Aegilops tauschii subsp. tauschii] [Aegilops tauschii]	Organismal Systems	Environmental adaptation	ko04626//Plant-pathogen interaction	K13459	-	-	-
MSTRG.20664	5.45	3.31	2.82	6.36	10.77	13.34	19.37	3.4	12.77	25.92	9.37	8.5	55.18	36.45	29.87	54.69	101.12	90.19	151.55	33.18	106.38	192.82	84.46	78.24	GST3	glutathione S-transferase 3 [Panicum miliaceum]	Metabolism;Metabolism	Global and overview maps;Metabolism of other amino acids	ko01100//Metabolic pathways;ko00480//Glutathione metabolism	K00799;K00799	GO:0044444//cytoplasmic part	GO:0016765//transferase activity, transferring alkyl or aryl (other than methyl) groups	GO:0009404//toxin metabolic process;GO:0042221//response to chemical
MSTRG.20665	41.31	39.68	41.33	86.73	74.66	68.67	55.12	44.17	41.71	95.47	82.49	83.06	333.82	348.55	349.13	595.31	559.88	370.81	344.45	343.82	277.62	567.18	594.14	610.76	GST3	glutathione S-transferase 3 [Panicum miliaceum]	Metabolism;Metabolism	Global and overview maps;Metabolism of other amino acids	ko01100//Metabolic pathways;ko00480//Glutathione metabolism	K00799;K00799	GO:0044444//cytoplasmic part	GO:0016765//transferase activity, transferring alkyl or aryl (other than methyl) groups	GO:0009404//toxin metabolic process;GO:0042221//response to chemical
MSTRG.20669	0.82	1.06	0.87	1.25	2.49	3.24	1	0.65	0.99	3.14	2.37	2.43	17	24	19	22	48	45	16	13	17	48	44	46	--	-	-	-	-	-	-	-	-
MSTRG.20735	2.25	1.63	2.2	1.82	2.83	4.74	2.3	1.85	1.15	6.39	3.26	3.87	76	70	86	65.63	86.25	115	63	66	32	164	118	148	--	CAX-interacting protein 4 [Triticum urartu]	-	-	-	-	-	-	-
MSTRG.20736	0.79	0.23	0.57	0.64	1.54	0.96	0.32	0.1	0.3	2.62	0.89	1.14	16	5	12	11	29	13	5	2	5	39	16	21	--	-	-	-	-	-	-	-	-
MSTRG.20744	2.94	2.49	1.26	0	2.44	2.03	0.67	0.88	1.76	0	0.45	0.54	95.4	85.05	44.32	0	71.05	45.89	16.37	26.56	45.62	0	12.51	16.51	At5g49770	probable leucine-rich repeat receptor-like protein kinase At5g49770 [Panicum hallii]	-	-	-	-	GO:0016020//membrane	GO:0004674//protein serine/threonine kinase activity;GO:0016491//oxidoreductase activity;GO:0036094//small molecule binding;GO:0097159//organic cyclic compound binding;GO:1901363//heterocyclic compound binding	GO:0006468//protein phosphorylation;GO:0044036//cell wall macromolecule metabolic process;GO:0044710//single-organism metabolic process
MSTRG.20750	6.97	4.15	3.61	12.68	14.66	20.72	5.51	3.91	3.66	19.02	11.53	11.13	159	226	199	511	392	325	137	194	156	387	460	470	--	-	-	-	-	-	-	-	-
MSTRG.20777	145.64	51.93	63.68	33.69	78.23	71.57	177.32	66.08	55.77	62.17	33.86	31.01	1858	720	849	365	926	610	1749	812	586	583	385	360	THL-2	Thioredoxin H-type [Hordeum vulgare]	-	-	-	-	-	-	-
MSTRG.20779	1.52	0.91	1.06	2.92	6.29	4.06	1.63	1.62	0.85	4.15	1.89	2.86	33.5	21.89	24.49	54.67	128.49	59.74	27.82	34.31	15.33	67.23	37.15	57.29	--	-	-	-	-	-	-	-	-
MSTRG.20791	542.82	318.26	326.55	1261.79	1499.18	1191.58	798.58	478.52	482.14	1336.08	1064.52	852.93	8576	5465	5392	16932	21978	12578	9755	7282	6274	15517	14989	12261	GSTU1	GST [Lolium perenne]	Metabolism;Metabolism	Global and overview maps;Metabolism of other amino acids	ko01100//Metabolic pathways;ko00480//Glutathione metabolism	K00799;K00799	-	GO:0016740//transferase activity	-
MSTRG.20807	198.42	327.54	307.38	102.94	66.92	68.49	188.89	263.83	255.41	67.12	113.63	117.97	4075	7392	6656	1814	1277	941	3003	5277	4360	1013	2100	2232	ADT6	arogenate dehydratase 3, chloroplastic-like [Aegilops tauschii subsp. tauschii] [Aegilops tauschii]	Metabolism;Metabolism;Metabolism;Metabolism	Global and overview maps;Global and overview maps;Global and overview maps;Amino acid metabolism	ko01100//Metabolic pathways;ko01110//Biosynthesis of secondary metabolites;ko01230//Biosynthesis of amino acids;ko00400//Phenylalanine, tyrosine and tryptophan biosynthesis	K05359;K05359;K05359;K05359	GO:0009536//plastid	GO:0016836//hydro-lyase activity	GO:0006558//L-phenylalanine metabolic process;GO:0006570//tyrosine metabolic process;GO:0008652//cellular amino acid biosynthetic process;GO:0009409//response to cold;GO:0009637//response to blue light;GO:0043479//pigment accumulation in tissues in response to UV light;GO:0048437//floral organ development
MSTRG.20817	31.42	24.81	23.67	101.32	134.21	100.43	19.43	24.2	21.34	97.34	72.26	81.35	663	569	522	1816	2628	1416	317	492	371	1510	1359	1562	ERH1	PREDICTED: phosphatidylinositol:ceramide inositolphosphotransferase-like [Oryza brachyantha]	-	-	-	-	GO:0031224//intrinsic component of membrane	GO:0016758//transferase activity, transferring hexosyl groups	GO:0006665//sphingolipid metabolic process
MSTRG.20944	128.3	75.29	78.67	26.55	44.77	47.03	120.59	76.24	75.99	65.72	40.36	44.19	2993	1909	1918	526	969	733	2175	1713	1460	1127	839	938	HDA14	histone deacetylase 14 isoform X2 [Aegilops tauschii subsp. tauschii] [Aegilops tauschii]	-	-	-	-	GO:0009536//plastid	GO:0003676//nucleic acid binding;GO:0015631//tubulin binding;GO:0017136//NAD-dependent histone deacetylase activity;GO:0019903//protein phosphatase binding	GO:0005982//starch metabolic process;GO:0005984//disaccharide metabolic process;GO:0006090//pyruvate metabolic process;GO:0006739//NADP metabolic process;GO:0009451//RNA modification;GO:0009668//plastid membrane organization;GO:0010468//regulation of gene expression;GO:0016575//histone deacetylation;GO:0019757//glycosinolate metabolic process;GO:0034645//cellular macromolecule biosynthetic process
MSTRG.20954	0.25	0.23	0.29	0.24	0.77	0	0.46	0	0.06	2.14	0.74	0.84	5	5	6	4	14	0	7	0	1	31	13	15	--	-	-	-	-	-	-	-	-
MSTRG.20966	0.46	1.12	0.65	4.21	3.25	3.27	1.19	1.21	1.09	2.94	2.68	3.81	17	45	25	131.49	111	80.48	34	43	33	79.44	87.91	127.48	--	Os02g0651500, partial [Oryza sativa Japonica Group]	-	-	-	-	-	-	-
MSTRG.20970	0.35	0.08	0.08	1.77	5.51	5.68	0.57	0.37	0.64	5.76	2.18	1.74	4	1	1	17	58	43	5	4	6	48	22	18	GRC2	Glutathione reductase, cytosolic [Triticum urartu]	Metabolism;Metabolism	Global and overview maps;Metabolism of other amino acids	ko01100//Metabolic pathways;ko00480//Glutathione metabolism	K00383;K00383	-	-	-
MSTRG.20992	0	0	0.11	0.65	1.78	4.13	0	0.11	0	1.05	0.37	0	0	0	1	5	15	25	0	1	0	7	3	0	--	-	-	-	-	-	-	-	-
MSTRG.21078	52.21	37.34	37.68	64.12	101.13	96.74	57.17	36.49	43.42	148.64	80.46	94.27	1689	1313	1274	1762	3036	2091	1430	1137	1157	3535	2320	2774.94	--	malate dehydrogenase cytoplasmic-like [Trifolium pratense]	-	-	-	-	-	-	-
MSTRG.21168	0	0	0	1.24	3.73	2.18	0	0	0	0	0	0.29	0	0	0	12	38	15	0	0	0	0	0	3	--	-	-	-	-	-	-	-	-
MSTRG.21175	1.05	0.7	0.55	2.24	2.56	2.42	0.12	0.59	0.58	2.59	2.14	2.41	11	8	6	20	25	17	1	6	5	20	20	23	--	-	-	-	-	-	-	-	-
MSTRG.21203	5.06	3	4.63	7.02	11.53	9.42	6.05	4.05	1.77	17.31	8.85	9.41	66	56	74	93	141	90	64	67	25	153	106	118	PCMP-H66	pentatricopeptide repeat-containing protein At2g15690-like [Aegilops tauschii subsp. tauschii] [Aegilops tauschii]	-	-	-	-	GO:0043231//intracellular membrane-bounded organelle	GO:0016740//transferase activity	-
MSTRG.21234	1.76	1.94	2.28	9.24	7.11	6.55	1.97	2.88	3.37	4.78	5.78	6.14	45	54	61	201	169	112	39	71	71	90	132	143	Os02g0755200	lysine-specific histone demethylase 11 [Hordeum vulgare]	-	-	-	-	GO:0043231//intracellular membrane-bounded organelle	GO:0016641//oxidoreductase activity, acting on the CH-NH2 group of donors, oxygen as acceptor	GO:0010468//regulation of gene expression;GO:0034645//cellular macromolecule biosynthetic process;GO:0034968//histone lysine methylation;GO:0044767//single-organism developmental process
MSTRG.21237	0.17	0.15	0.34	3.28	6.59	8.97	0.07	0.46	0.07	2.57	1.67	0.69	3	3	7	62	129	129	1	8	1	40	30	12	--	-	-	-	-	-	-	-	-
MSTRG.21243	5.5	7.54	7.17	16.68	17.35	14.96	5.68	6.97	5.88	7.38	10.99	9.12	282	420	384	726	825	512	225	344	248	278	502	425	GATL7	probable galacturonosyltransferase-like 7 [Aegilops tauschii subsp. tauschii] [Aegilops tauschii]	-	-	-	-	GO:0031224//intrinsic component of membrane;GO:0043231//intracellular membrane-bounded organelle	GO:0008194//UDP-glycosyltransferase activity	GO:0000271//polysaccharide biosynthetic process;GO:0007165//signal transduction;GO:0009664//plant-type cell wall organization;GO:0010192//mucilage biosynthetic process
MSTRG.21277	0.92	0.71	0.63	1.4	2.24	2.76	0.75	0.56	0.47	2.51	1.34	1.82	24	20	17	31	54	48	15	14	10	48	31	43	--	uncharacterized protein LOC112269836 [Brachypodium distachyon]	-	-	-	-	-	-	-
MSTRG.21297	2.94	0.9	1.76	0.72	1.45	1.47	1.59	1.4	0.3	11.67	4.81	3.64	24	8	15	5	11	8	10	11	2	70	35	27	--	thionin-like protein [Triticum aestivum]	-	-	-	-	-	-	-
MSTRG.21310	1.62	1.53	1.82	3.04	3.01	3.59	3.01	1.5	1.37	4.47	3.61	4.27	46	47	54	73	79	68	66	41	32	93	91	110	--	hypothetical protein BRADI_3g27261v3, partial [Brachypodium distachyon]	-	-	-	-	-	-	-
MSTRG.21345	5902.04	2034.67	2202.5	541.28	1186.75	1241.49	4858.54	1586.48	1413.15	1456.6	777.35	906.26	79671.6	29851.9	31072.9	6205.96	14864.9	11197	50708.9	20628	15712	14453.9	9351.98	11131	PSAO	photosystem I subunit O [Aegilops tauschii subsp. tauschii] [Aegilops tauschii]	Metabolism	Energy metabolism	ko00195//Photosynthesis	K14332	GO:0009507//chloroplast;GO:0009521//photosystem	GO:0005488//binding	GO:0000097//sulfur amino acid biosynthetic process;GO:0006739//NADP metabolic process;GO:0006873//cellular ion homeostasis;GO:0006996//organelle organization;GO:0009765//photosynthesis, light harvesting;GO:0016072//rRNA metabolic process;GO:0022900//electron transport chain;GO:0030001//metal ion transport;GO:0031399//regulation of protein modification process;GO:0043623//cellular protein complex …
MSTRG.21414	11.04	23.23	19.83	10.31	6.56	4.58	15.28	21.48	22.13	7.78	10.76	15.11	395.49	903.96	742.01	313.7	217.82	109.67	423.08	740.84	652.7	204.75	343.47	492.24	--	-	-	-	-	-	-	-	-
MSTRG.21427	0.25	0.55	0.33	1.47	2.31	0.52	0.06	0.93	0.79	1.63	1.51	2.24	5	12	7	25	43	7	1	18	13	24	27	41	--	F-box/LRR-repeat protein At2g43260-like [Brachypodium distachyon]	-	-	-	-	-	-	-
MSTRG.21442	0.13	0.12	0	0.79	1.74	2.01	0	0	0	2.38	0.75	0.15	1	1	0	5	12	10	0	0	0	13	5	1	--	-	-	-	-	-	-	-	-
MSTRG.21464	5.08	4.56	3.38	8.75	12.46	11.28	4.17	4.18	3.89	8.48	6.68	5.58	122	143	110	380	411	254	92	123	110	195	266	251	--	Zinc finger protein CONSTANS-LIKE 5 [Triticum urartu]	-	-	-	-	GO:0043231//intracellular membrane-bounded organelle	-	-
MSTRG.21488	13	9.1	11.04	22.64	23.93	24.25	12.85	11.31	12.01	19.12	16.28	18.46	284	216	252	420	485	354	217	238	216	307	317	367	--	zinc finger X-linked protein ZXDB-like [Panicum hallii]	-	-	-	-	-	-	-
MSTRG.21506	191.95	95.42	104.42	44.19	75.06	94.45	175.59	98.44	100.25	59.73	52.2	44.32	1580.27	853.8	898.42	309	573.35	519.52	1117.66	780.63	679.75	361.45	383	331.98	QCR6-1	cytochrome b-c1 complex subunit 6-like [Aegilops tauschii subsp. tauschii] [Aegilops tauschii]	Metabolism;Metabolism	Global and overview maps;Energy metabolism	ko01100//Metabolic pathways;ko00190//Oxidative phosphorylation	K00416;K00416	GO:0019866//organelle inner membrane;GO:0044455//mitochondrial membrane part	GO:0003824//catalytic activity;GO:0015078//hydrogen ion transmembrane transporter activity	GO:0006090//pyruvate metabolic process;GO:0010038//response to metal ion;GO:0015992//proton transport;GO:0019941//modification-dependent protein catabolic process;GO:0022904//respiratory electron transport chain;GO:0035966//response to topologically incorrect protein;GO:0043094//cellular metabolic compound salvage;GO:0043248//proteasome assembly
MSTRG.21513	57.28	21.92	27.4	2.18	5.99	4.06	39.44	19.61	21.96	3.53	3.53	4.21	928	386	464	30	90	44	494	306	293	42	51	62	--	Pyruvate dehydrogenase E1 component subunit alpha [Hordeum vulgare]	-	-	-	-	-	-	-
MSTRG.2154	2.46	3.45	3.66	7.81	14.24	9.57	1.29	3.57	3.22	11.39	7.03	7.27	35	60	61	106	196	89	13	53	41	113	99	106	AtMg00310	Os06g0484800 [Oryza sativa Japonica Group]	-	-	-	-	-	-	-
MSTRG.21546	0.58	0.76	0.56	2.15	2.06	0.75	1.29	0.43	0.71	3.17	3.92	4.2	7	10	7	22	23	6	12	5	7	28	42	46	--	DUF506 family protein [Gossypium australe]	-	-	-	-	-	-	-
MSTRG.21552	0.61	0.89	0.23	2.42	3.78	4.53	0.7	1.38	0.74	6.34	2.45	0.8	10	16	4	34	58	50	9	22	10	77	36	12	PBF	dof zinc finger protein 3 [Hordeum vulgare]	-	-	-	-	GO:0043231//intracellular membrane-bounded organelle	GO:0000975//regulatory region DNA binding;GO:0001071//nucleic acid binding transcription factor activity;GO:0043169//cation binding	GO:0001101//response to acid chemical;GO:0006355//regulation of transcription, DNA-templated;GO:0009725//response to hormone;GO:0051726//regulation of cell cycle;GO:0071555//cell wall organization
MSTRG.21557	4.44	5.49	4.66	11.87	12.34	14.08	3.87	6.03	5.43	15.73	10.85	13.1	266	390.02	315.79	650.47	715.3	572.95	186.8	376.82	289	724.23	626.49	769.57	--	Os09g0555900 [Oryza sativa Japonica Group]	-	-	-	-	-	-	-
MSTRG.21616	228.7	106.22	112.36	21.2	25.91	24.16	274.31	102.98	118.17	69.68	59.43	46.85	1969	994	1011	155	207	139	1826	854	838	441	456	367	RL6	protein RADIALIS-like 3 [Setaria italica]	-	-	-	-	-	-	-
MSTRG.21680	2.97	2.04	2.83	7.77	8.31	10.89	1.52	2.16	1.96	7.14	4.12	6.91	32.07	24	33	71	84	77.39	13	23	17	56.92	39.22	70	--	-	-	-	-	-	-	-	-
MSTRG.21697	1.35	2.43	3.69	1.43	2.77	2.43	1.66	1.41	0.99	0.18	0.08	0	20	39	57	18	38	24	19	20	12	2	1	0	HSP22.0	predicted GPI-anchored protein 58 [Panicum hallii]	-	-	-	-	-	-	GO:0050896//response to stimulus
MSTRG.21714	0.32	0.88	0.61	1.28	1.86	2.87	0.33	0.47	0.39	1.22	1.36	2.32	5	15	10	17	27	30	4	7	5	14	19	33	--	csAtPR5 [Triticum aestivum]	-	-	-	-	-	-	-
MSTRG.21732	2.93	3.28	3.18	7.01	6.92	6.77	4.72	4.04	3.86	4.37	4.11	4.69	66	79	73	131	140	98	79	88	70	68	80	91	PRFB2	peptide chain release factor PrfB2, chloroplastic [Hordeum vulgare]	-	-	-	-	GO:0043231//intracellular membrane-bounded organelle	GO:0003747//translation release factor activity	GO:0009409//response to cold;GO:0009639//response to red or far red light;GO:0009756//carbohydrate mediated signaling;GO:0009793//embryo development ending in seed dormancy;GO:0032446//protein modification by small protein conjugation;GO:0043624//cellular protein complex disassembly;GO:0048507//meristem development;GO:0048580//regulation of post-embryonic development;GO:0051235//maintenance of lo…
MSTRG.21960	0.87	0.25	0.36	1.38	4.35	4.65	0.23	0.55	0.32	1.03	0.73	0.29	9	3	4	12	40	29	2	6	3	8	7	3	--	-	-	-	-	-	-	-	-
MSTRG.21979	0.49	0.3	0.52	1.65	3.78	3.47	0.28	0.45	0.26	1.54	1.39	1.42	9	6	10	26	65	43	4	8	4	21	23	24	--	protein FAR1-RELATED SEQUENCE 5-like isoform X1 [Aegilops tauschii subsp. tauschii] [Aegilops tauschii]	-	-	-	-	-	-	-
MSTRG.22008	1.73	1.32	1.36	2.79	2.44	2.2	0.95	1.57	1.85	4.07	3.44	2.94	66	54	54	85	82	54	27	53	56	107	113	94	--	FBD-associated F-box protein At5g60610-like, partial [Aegilops tauschii subsp. tauschii] [Aegilops tauschii]	-	-	-	-	-	-	-
MSTRG.22016	10.33	5.45	5.24	12.08	19.65	25.59	7.47	3.55	4.89	24.5	14.41	16.04	136	78	72	135	240	225	76	45	53	237	169	192	--	-	-	-	-	-	-	-	-
MSTRG.22026	2.33	1.66	2.14	8.3	10.9	6.62	0.82	2.63	1.48	3.37	5.78	3.1	48	37	46	145	208	91	13	52	25	51	106	58	TDC1	aromatic-L-amino-acid decarboxylase [Triticum aestivum]	Metabolism;Metabolism;Metabolism;Metabolism;Metabolism;Metabolism;Metabolism;Metabolism	Global and overview maps;Global and overview maps;Amino acid metabolism;Amino acid metabolism;Amino acid metabolism;Biosynthesis of other secondary metabolites;Biosynthesis of other secondary metabolites;Biosynthesis of other secondary metabolites	ko01100//Metabolic pathways;ko01110//Biosynthesis of secondary metabolites;ko00380//Tryptophan metabolism;ko00350//Tyrosine metabolism;ko00360//Phenylalanine metabolism;ko00950//Isoquinoline alkaloid biosynthesis;ko00965//Betalain biosynthesis;ko00901//Indole alkaloid biosynthesis	K01593;K01593;K01593;K01593;K01593;K01593;K01593;K01593	-	GO:0016831//carboxy-lyase activity;GO:0043168//anion binding	GO:0019752//carboxylic acid metabolic process
MSTRG.22034	0.3	0.53	0.45	0.96	1.4	1.22	0.17	0.48	0.27	0.76	0.61	0.84	14.19	26.97	21.9	38.43	60.84	38.23	6.09	21.6	10.26	26.13	25.38	36.02	--	-	-	-	-	-	-	-	-
MSTRG.22035	69.33	32.2	32.11	19.71	30.47	24.68	50.6	29.09	32.49	24.9	21.95	16.86	3442.81	1738.03	1666.33	831.49	1404.16	818.77	1942.91	1391.4	1328.74	908.87	971.62	761.98	EREBP1	ethylene response factor [Triticum aestivum]	-	-	-	-	GO:0044424//intracellular part	GO:0005488//binding	GO:0006355//regulation of transcription, DNA-templated;GO:0009725//response to hormone;GO:0044699//single-organism process
MSTRG.22044	3.59	1.83	2.43	0.24	0.22	0.18	3.71	0.77	1.56	0.42	0	0.15	53	30	38	3	3	2	44	12	19	5	0	2	BZIP24	bZIP transcription factor 55 [Hordeum vulgare]	-	-	-	-	-	-	-
MSTRG.22076	0.93	1.15	2.39	0.26	0	0.07	0.29	1.62	3.51	0.06	0.5	0.44	21	28	56	5	0	1	5	35	65	1	10	9	CYP71D55	premnaspirodiene oxygenase-like [Aegilops tauschii subsp. tauschii] [Aegilops tauschii]	-	-	-	-	GO:0016020//membrane	GO:0005488//binding;GO:0016491//oxidoreductase activity	-
MSTRG.22112	1404.18	993.61	989.24	328.35	449.97	422.74	1831.23	975.13	960.11	670.58	518.06	556.1	16590	12759	12215	3295	4933	3337	16728	11097	9343	5824	5455	5978	CURT1A	protein CURVATURE THYLAKOID 1A, chloroplastic-like isoform X2 [Aegilops tauschii subsp. tauschii] [Aegilops tauschii]	-	-	-	-	GO:0009526//plastid envelope;GO:0031224//intrinsic component of membrane;GO:0031976//plastid thylakoid;GO:0044434//chloroplast part	-	-
MSTRG.22114	0.12	0.28	0.18	1.09	1.12	0.82	0.47	0.63	0.37	1.91	1.23	1.21	2	5	3	15.12	17.05	9	6	10	5	23	18	18	--	Os03g0790200 [Oryza sativa Japonica Group]	-	-	-	-	-	-	-
MSTRG.22140	0.43	0.24	0.29	1.47	1.62	2.06	0.17	0.27	0.21	0.94	0.82	0.43	10	6	7	29	35	32	3	6	4	16	17	9	--	-	-	-	-	-	-	-	-
MSTRG.22201	1.82	0.94	1.27	2.95	4.84	4.54	2.37	1.43	1.68	4.78	2.76	2.74	37	56	48	104	102	54	32	61	58	98	107	126	--	-	-	-	-	-	-	-	-
MSTRG.2225	1.63	2.25	1.88	3.81	3.56	6.25	2.58	2.47	1.29	6.61	3.7	5.16	62	91	71	127	119	143	72	101	37	177	123	175	--	MOSC domain-containing protein 2, mitochondrial [Hordeum vulgare]	-	-	-	-	GO:0043231//intracellular membrane-bounded organelle;GO:0044444//cytoplasmic part	GO:0043167//ion binding	-
MSTRG.22272	32.4	24.02	26.17	13.08	20.77	14.3	22.01	22.1	17.64	14.37	13.95	11.19	417	336	352	143	248	123	219	274	187	136	160	131	CYCP4-1	cyclin-P4-1-like [Aegilops tauschii subsp. tauschii] [Aegilops tauschii]	-	-	-	-	GO:0043231//intracellular membrane-bounded organelle	GO:0004674//protein serine/threonine kinase activity;GO:0005515//protein binding	GO:0007049//cell cycle;GO:0010053//root epidermal cell differentiation;GO:0010374//stomatal complex development
MSTRG.22285	4.07	1.3	1.3	0.35	2.41	1.23	3.05	1.16	0.72	0.8	0.26	0.32	69	24	23	5	38	14	40	19	10	10	4	5	At3g55350	disease resistance protein RGA2-like [Aegilops tauschii subsp. tauschii] [Aegilops tauschii]	-	-	-	-	-	-	-
MSTRG.22286	0.58	0.71	0	2.62	5.27	3.21	0	1.16	0.47	2.27	1.69	2.91	3	4	0	12	26	12	0	6	2	9	8	14	--	-	-	-	-	-	-	-	-
MSTRG.22311	0	0	0.07	0.3	1.15	1.88	0	0	0.09	0.89	0.19	0.7	0	0	1.31	4.37	18.36	21.5	0	0	1.3	11.24	2.96	10.84	--	hypothetical protein BRADI_1g24421v3 [Brachypodium distachyon]	-	-	-	-	-	-	-
MSTRG.22373	4.27	6.08	5.73	12.23	13.38	12.6	3.4	5.21	4.96	9.78	7.6	9.01	229.65	373.62	337.19	525.82	568.25	367.56	149.61	269.29	228.97	334.67	351.3	423.56	TAF15B	Os01g0164400 [Oryza sativa Japonica Group]	-	-	-	-	GO:0009536//plastid	GO:0003676//nucleic acid binding;GO:0046914//transition metal ion binding	-
MSTRG.22392	0.67	0.77	0.71	2.31	2.42	4.46	0.64	0.62	0.55	4.73	2.52	3.59	19	24	21	56	64	85	14	17	13	99	64	93	--	-	-	-	-	-	-	-	-
MSTRG.22442	12.32	11.88	11.99	22.92	27	23.25	13.79	10.46	12.69	25.33	22.65	26.05	291	305	296	460	592	367	252	238	247	440	477	560	Os05g0271300	ribonuclease 3-like protein 2 [Brachypodium distachyon]	-	-	-	-	-	-	-
MSTRG.22457	55	43.22	42.77	105.49	101.83	115.48	44.48	45.92	48.42	105.78	93.7	89.94	822	702	668	1339	1412	1153	514	661	596	1162	1248	1223	Os01g0131800	probable signal peptidase complex subunit 3 [Aegilops tauschii subsp. tauschii] [Aegilops tauschii]	Genetic Information Processing	Folding, sorting and degradation	ko03060//Protein export	K12948	GO:0005911//cell-cell junction;GO:0009536//plastid;GO:0030312//external encapsulating structure;GO:0031090//organelle membrane;GO:0031224//intrinsic component of membrane	GO:0016787//hydrolase activity	GO:0016485//protein processing
MSTRG.22541	0.33	0.64	0.67	2.82	3.1	3.25	0.71	0.65	0.58	2.26	1.94	2.31	9	19	19	65	78	59	15	17	13	45	47	57	--	-	-	-	-	-	-	-	-
MSTRG.22542	1.07	1.26	1.37	3.04	3.42	3.2	1.16	1.66	0.62	4.12	2.76	4.1	33.39	43	45	81	99.48	67	28	50	16	95	77	117	AGO16	PREDICTED: protein argonaute 16 [Eucalyptus grandis]	-	-	-	-	GO:0044424//intracellular part	GO:0008135//translation factor activity, RNA binding	GO:0000723//telomere maintenance;GO:0006342//chromatin silencing;GO:0006412//translation;GO:0006950//response to stress;GO:0007059//chromosome segregation;GO:0007126//meiotic nuclear division;GO:0010608//posttranscriptional regulation of gene expression;GO:0031047//gene silencing by RNA;GO:0051716//cellular response to stimulus;GO:1903046//meiotic cell cycle process
MSTRG.22564	62.49	33.94	33.11	13.93	23.03	24.39	34.37	19.73	23.83	83.59	52.8	30.06	1611	951	892	305	551	420	685	490	506	1584	1213	705	--	uncharacterized protein LOC104581898 [Brachypodium distachyon]	-	-	-	-	-	-	-
MSTRG.22633	23.93	55.94	48.28	10.51	12.83	11.62	15.06	20.95	42.41	5.63	9.58	12.51	185	470	390	69	92	60	90	156	270	32	66	88	--	unknown protein [Oryza sativa]	-	-	-	-	-	-	-
MSTRG.22657	0	0	0.09	1.05	0.58	1.2	0	0.09	0	0	0.2	0.39	0	0	1	10	6	9	0	1	0	0	2	4	--	-	-	-	-	-	-	-	-
MSTRG.2266	0.13	0.16	0.29	0.91	1.21	1.09	0.22	0.27	0.26	0.76	0.63	0.61	3	4	7	18	26	17	4	6	5	13	13	13	--	-	-	-	-	-	-	-	-
MSTRG.22660	5.88	4.77	3.63	23.76	55.58	49.54	2.3	3.93	6.85	29.87	21.95	25.92	76	67	49	261	667	428	23	49	73	284	253	305	--	-	-	-	-	-	-	-	-
MSTRG.22681	0	0	0	0.05	0.13	1.96	0	0	0	0.06	0	0.09	0	0	0	1	3	32	0	0	0	1	0	2	--	bZIP-like protein [Oryza sativa Japonica Group]	-	-	-	-	-	-	-
MSTRG.22693	4.97	6.71	7.95	67.18	78.64	96.02	6.03	6.1	8.86	53.22	55.16	43.67	49	72	82	563	720	633	46	58	72	386	485	392	YLS8	thioredoxin-like protein YLS8 [Aegilops tauschii subsp. tauschii] [Aegilops tauschii]	Genetic Information Processing	Transcription	ko03040//Spliceosome	K12859	GO:0030529//intracellular ribonucleoprotein complex;GO:0044423//virion part;GO:0044428//nuclear part	-	GO:0000280//nuclear division;GO:0006605//protein targeting;GO:0016192//vesicle-mediated transport;GO:0032989//cellular component morphogenesis;GO:0040007//growth;GO:0061024//membrane organization
MSTRG.22795	0	0	0	1.03	0.54	1.49	0.16	0.26	0.15	0	1.26	0.55	0	0	0	7	4	8	1	2	1	0	9	4	WRKY2	WRKY-like [Triticum turgidum]	Organismal Systems	Environmental adaptation	ko04626//Plant-pathogen interaction	K18835	-	-	GO:0006355//regulation of transcription, DNA-templated;GO:0006950//response to stress
MSTRG.22846	0.04	0.43	0.28	1.14	0.73	0.44	0.11	0.17	0.15	0.63	0.8	1.06	1	11	7	23	16	7	2	4	3	11	17	23	--	Os10g0208500, partial [Oryza sativa Japonica Group]	-	-	-	-	GO:0005911//cell-cell junction	-	GO:0048229//gametophyte development
MSTRG.22943	0.59	0.87	0.94	2.99	3.45	3.59	0.7	0.88	0.83	1.95	2.35	2.35	25	40	42	108	136	102	23	36	29	61	89	91	--	F-box protein At5g03970-like [Aegilops tauschii subsp. tauschii] [Aegilops tauschii]	-	-	-	-	-	-	-
MSTRG.22990	28.22	32.99	34.23	73.24	78.02	60.97	25.68	35.68	37.04	82.43	70.94	74.99	665	845	843	1466	1706	960	468	810	719	1428	1490	1608	CPK15	calcium-dependent protein kinase 15 [Aegilops tauschii subsp. tauschii] [Aegilops tauschii]	Organismal Systems	Environmental adaptation	ko04626//Plant-pathogen interaction	K13412	-	-	-
MSTRG.2303	0	0	0	0.35	1.45	1.78	0.19	0	0	0	0.17	0.66	0	0	0	2	9	7.93	1	0	0	0	1	4	--	3-ketoacyl-CoA synthase 5 [Hordeum vulgare]	-	-	-	-	-	-	-
MSTRG.23046	29.78	22.43	22.37	4.54	10.14	10.87	24.51	16.47	14.03	8.75	5.41	9.31	452.59	370.52	356	58.31	142.6	110.59	287.99	241.02	175.61	97.68	73.52	128.96	PSAE	photosystem I reaction center subunit IV A [Zea mays]	Metabolism;Metabolism	Global and overview maps;Energy metabolism	ko01100//Metabolic pathways;ko00195//Photosynthesis	K02693;K02693	GO:0009521//photosystem;GO:0009526//plastid envelope;GO:0031976//plastid thylakoid;GO:0044434//chloroplast part	-	GO:0006091//generation of precursor metabolites and energy;GO:0006873//cellular ion homeostasis;GO:0009725//response to hormone;GO:0030001//metal ion transport
MSTRG.23047	3650.19	3002.74	3075.67	951.68	1454.11	1393.87	3218.94	2618.12	2426.59	1734.54	1413.74	1468.17	43034.4	38476.5	37897	9529.69	15907.4	10979.4	29342	29731	23563.4	15032.3	14854.5	15749	PSAE	photosystem I reaction center subunit IV, chloroplastic [Brachypodium distachyon]	Metabolism;Metabolism	Global and overview maps;Energy metabolism	ko01100//Metabolic pathways;ko00195//Photosynthesis	K02693;K02693	GO:0009521//photosystem;GO:0009526//plastid envelope;GO:0031976//plastid thylakoid;GO:0044434//chloroplast part	-	GO:0006091//generation of precursor metabolites and energy;GO:0006873//cellular ion homeostasis;GO:0009725//response to hormone;GO:0030001//metal ion transport
MSTRG.23077	0.07	0	0	0.77	1.89	0.44	0.57	0.3	0	1.88	1.31	0.72	1	0	0	9	24	4	6	4	0	19	16	9	--	-	-	-	-	-	-	-	-
MSTRG.2308	33.4	64.68	59.7	33.3	22.49	22.59	28.97	45.37	48.17	20.98	25.93	33.54	613	1290	1145	519	383	277	411	802	728	283	424	560	GLK1	probable transcription factor GLK2 [Aegilops tauschii subsp. tauschii] [Aegilops tauschii]	-	-	-	-	-	GO:0005488//binding	GO:0006355//regulation of transcription, DNA-templated;GO:0006952//defense response;GO:0007165//signal transduction;GO:0009657//plastid organization;GO:0048367//shoot system development
MSTRG.23081	0.34	0.39	0.56	1.59	1.91	1.28	0.77	0.71	0.87	2.15	1.76	1.78	8	10	14	32	42	20	14	16	17	37	37	38	--	-	-	-	-	-	-	-	-
MSTRG.23085	39.38	41.37	41.31	91.98	96.97	109.52	14.89	28.51	20.83	119.67	93.86	108.96	684	781	750	1357	1563	1271	200	477	298	1528	1453	1722	--	PREDICTED: histone H3.v1-like [Oryza brachyantha]	-	-	-	-	-	GO:0005488//binding	-
MSTRG.2309	54.05	15.77	19.75	10.55	17.42	28.13	28.21	13.45	10.64	11.66	5.35	6.42	555	176	212	92	166	193	224	133	90	88	49	60	GLK2	probable transcription factor GLK2 [Aegilops tauschii subsp. tauschii] [Aegilops tauschii]	-	-	-	-	-	GO:0000975//regulatory region DNA binding;GO:0001071//nucleic acid binding transcription factor activity	GO:0006355//regulation of transcription, DNA-templated;GO:0006952//defense response;GO:0007165//signal transduction;GO:0009657//plastid organization;GO:0009909//regulation of flower development;GO:0090056//regulation of chlorophyll metabolic process
MSTRG.23095	2.08	2.95	3.27	6.14	5.88	5.54	1.91	3.47	2.98	3.98	5.53	4.95	59	91	97	148	155	105	42	95	69.74	83	140	128	FBL14	F-box/LRR-repeat protein 14-like [Aegilops tauschii subsp. tauschii] [Aegilops tauschii]	-	-	-	-	-	-	-
MSTRG.23114	1.98	3.25	3.04	1.48	2.26	2.06	2.02	2.61	1.82	1.22	1.48	0.79	33	59	53	21	35	23	26	42	25	15	22	12	NAKR2	protein SODIUM POTASSIUM ROOT DEFECTIVE 2-like [Aegilops tauschii subsp. tauschii] [Aegilops tauschii]	-	-	-	-	-	-	GO:0000041//transition metal ion transport;GO:0050789//regulation of biological process
MSTRG.23141	1.06	0.34	0.73	2.25	4.68	4.66	2.05	0.6	0.34	6	3.15	1.47	8.19	2.86	5.87	14.79	33.59	24.07	12.28	4.49	2.14	34.1	21.67	10.32	--	Pumilio 3 [Zea mays]	-	-	-	-	-	-	-
MSTRG.2316	3.34	5.51	5.07	17.19	17.3	12.98	3.51	4.85	4.48	19.69	20.63	22.04	106	190	168	463	509	275	86	148	117	459	583	636	CKL3	Casein kinase I isoform delta-like protein [Hordeum vulgare]	-	-	-	-	GO:0043231//intracellular membrane-bounded organelle	GO:0004672//protein kinase activity;GO:0032550//purine ribonucleoside binding	GO:0006468//protein phosphorylation;GO:0009639//response to red or far red light;GO:0030522//intracellular receptor signaling pathway
MSTRG.23192	2.19	3.07	2.9	6.19	4.84	3.73	3.08	4.18	5.45	7.15	7.27	5.31	57	87	79	137	117	65	62	105	117	137	169	126	--	DNA binding [Zea mays]	-	-	-	-	GO:0005623//cell	GO:0003676//nucleic acid binding	GO:0006325//chromatin organization;GO:0006886//intracellular protein transport
MSTRG.23206	0.15	0.54	0.84	1.55	5.82	10.49	0	0.3	0	1.79	0.66	0.8	1	4	6	9	37	48	0	2	0	9	4	5	--	OSIGBa0153E02-OSIGBa0093I20.3 [Oryza sativa]	-	-	-	-	-	-	GO:0044237//cellular metabolic process
MSTRG.23227	2.3	3.8	4.2	9.92	6.13	4.29	3.26	5.64	5.59	6.62	8.24	9.26	53	95	101	194	131	66	58	125	106	112	169	194	At3g02650	pentatricopeptide repeat-containing protein [Hordeum vulgare]	-	-	-	-	GO:0043231//intracellular membrane-bounded organelle	-	-
MSTRG.23247	19.84	43.47	41.14	23.38	19.54	12.43	16.36	36.35	29.02	7.69	15.46	17.37	297.31	707.78	644.22	297.54	271.63	124.4	189.53	524.58	358.11	84.7	206.49	236.78	TIO	serine/threonine-protein kinase TIO [Aegilops tauschii subsp. tauschii] [Aegilops tauschii]	-	-	-	-	GO:0043232//intracellular non-membrane-bounded organelle;GO:0044444//cytoplasmic part	GO:0004674//protein serine/threonine kinase activity;GO:0032550//purine ribonucleoside binding	GO:0006305//DNA alkylation;GO:0006342//chromatin silencing;GO:0006461//protein complex assembly;GO:0006796//phosphate-containing compound metabolic process;GO:0006997//nucleus organization;GO:0007017//microtubule-based process;GO:0007349//cellularization;GO:0008283//cell proliferation;GO:0010646//regulation of cell communication;GO:0034968//histone lysine methylation;GO:0044786//cell cycle DNA re…
MSTRG.23248	3.56	4.73	5.86	2.56	2	1.71	2.42	4.59	6.72	3.74	1.1	1.69	23.69	34.22	40.78	14.46	12.37	7.6	12.47	29.42	36.89	18.3	6.51	10.22	TIO	Serine/threonine-protein kinase TIO [Zea mays]	-	-	-	-	-	GO:0016301//kinase activity	GO:0009987//cellular process
MSTRG.23266	1.92	1.92	2.6	4.54	3.67	5.21	2.84	2.87	1.94	6.33	4.52	3.9	45.41	48.74	63	91	80.19	82.48	52.31	64	37	109	95	83	--	N-alpha-acetyltransferase 25, NatB auxiliary subunit [Triticum urartu]	-	-	-	-	-	-	-
MSTRG.23272	3.58	8.37	7.69	6.46	5.29	7.65	2.16	2.76	2.85	2.08	2.83	3.89	105	267	236	161	144	150	49	78	69	45	74	104	CYP74A4	allene oxide synthase 4-like [Aegilops tauschii subsp. tauschii] [Aegilops tauschii]	Metabolism;Metabolism;Metabolism	Global and overview maps;Global and overview maps;Lipid metabolism	ko01100//Metabolic pathways;ko01110//Biosynthesis of secondary metabolites;ko00592//alpha-Linolenic acid metabolism	K01723;K01723;K01723	GO:0009526//plastid envelope;GO:0031976//plastid thylakoid;GO:0044434//chloroplast part	GO:0005488//binding;GO:0016836//hydro-lyase activity	GO:0006090//pyruvate metabolic process;GO:0006544//glycine metabolic process;GO:0006568//tryptophan metabolic process;GO:0006605//protein targeting;GO:0006633//fatty acid biosynthetic process;GO:0006732//coenzyme metabolic process;GO:0006753//nucleoside phosphate metabolic process;GO:0006778//porphyrin-containing compound metabolic process;GO:0006952//defense response;GO:0009314//response to radi…
MSTRG.23273	3.42	2.25	3.09	5.36	7.61	7.48	3.22	2.97	2.91	6.54	4.98	4.29	213	152	201	283	439	311	155	178	149	299	276	243	HSCB	Os12g0456100 [Oryza sativa Japonica Group]	-	-	-	-	-	-	-
MSTRG.23305	0.48	0.53	0.48	1.89	1.49	0.89	0.43	0.75	0.53	1.88	1.26	0.85	22	26	23	73	63	27	15	33	20	63	51	35	FTIP7	Multiple C2 and transmembrane domain-containing protein 1 [Hordeum vulgare]	-	-	-	-	-	-	-
MSTRG.23316	13.57	18.81	18.76	43.92	38.47	42.74	10.4	21.31	15.95	30.53	38.42	43.42	300.34	454.11	435.46	828.74	791.84	635.05	177.48	455.07	291.5	499.52	760.01	876.33	--	hypothetcal protein [Oryza sativa Indica Group]	-	-	-	-	GO:0005911//cell-cell junction;GO:0044464//cell part	GO:0005488//binding	GO:0008152//metabolic process;GO:0044765//single-organism transport
MSTRG.23317	6.64	6.51	8.59	25.31	22.83	28.52	4.72	7.51	7.01	19.12	20.76	17.86	215.66	229.89	291.54	698.26	688.16	618.95	118.52	234.93	187.5	456.48	600.99	527.67	--	non-specific lipid-transfer protein [Sorghum bicolor]	-	-	-	-	GO:0005911//cell-cell junction;GO:0016020//membrane;GO:0044444//cytoplasmic part	GO:0005488//binding	GO:0043087//regulation of GTPase activity;GO:0044765//single-organism transport
MSTRG.23326	2.8	5.47	4.55	36.33	34.99	51.93	4.52	5.26	5.87	31.17	29.5	27.04	73	155	124	804	846	904	91	132	126	597	685	641	At3g28510	AAA-ATPase ASD, mitochondrial-like [Hordeum vulgare]	-	-	-	-	-	GO:0036094//small molecule binding	-
MSTRG.23334	0.42	0.64	0.84	2.94	2.25	2.01	1.14	0.77	1.12	2.08	2.39	2.44	9	15	19	54	45	29	19	16	20	33	46.05	48	--	CBL-interacting serine/threonine-protein kinase 21 isoform X1 [Aegilops tauschii subsp. tauschii] [Aegilops tauschii]	-	-	-	-	-	-	-
MSTRG.23427	0.55	1.46	0.87	3.47	1.57	1.73	0.63	1.38	0.92	2.57	2.49	2.77	18	52	30	97	48	38	16	43.78	25	62	73	83	--	transcription termination factor MTERF15, mitochondrial-like [Aegilops tauschii subsp. tauschii] [Aegilops tauschii]	-	-	-	-	-	-	-
MSTRG.23434	5.95	2.9	2.23	8.43	10.07	8.34	3.61	1.97	1.04	10.64	4.62	7.3	67	33	30	90	125	84	29	23	8	97	57	72	--	Os09g0473600 [Oryza sativa Japonica Group]	-	-	-	-	-	-	-
MSTRG.2349	34.2	48.25	45.67	9.66	9.52	11.26	99.03	92.37	104.29	14.78	18.38	15.62	1246	1911	1739	299	322	274	2790	3242	3130	396	597	518	OPT3	oligopeptide transporter 3 [Aegilops tauschii subsp. tauschii] [Aegilops tauschii]	-	-	-	-	GO:0031224//intrinsic component of membrane	GO:0015197//peptide transporter activity	GO:0008104//protein localization;GO:0009628//response to abiotic stimulus;GO:0015833//peptide transport;GO:0044707//single-multicellular organism process
MSTRG.23494	0.32	0.12	0.12	1.13	1.52	1.54	0.17	0.2	0.08	1.22	0.58	0.63	5	2	2	15	22	16	2	3	1	14	8	9	--	hypothetical protein DAI22_06g018550 [Oryza sativa Japonica Group]	-	-	-	-	-	-	-
MSTRG.23520	0	3.57	2.68	1.02	0	0	0	2.24	1.83	0	0	0	0	18	13	4	0	0	0	10	7	0	0	0	--	ent-kaur-16-ene synthase, chloroplastic isoform X2 [Brachypodium distachyon]	-	-	-	-	-	-	-
MSTRG.23542	13.07	7.68	8.91	17.94	32.02	32.35	12.29	8.47	8.59	31.91	16.52	16.61	205	131	146	239	466	339	149	128	111	368	231	237	--	-	-	-	-	-	-	-	-
MSTRG.23543	0.99	0.31	0.79	0.98	2.14	1.24	0.21	0	0.6	3.16	1.67	2.37	6	2	5	5	12	5	1	0	3	14	9	13	--	Ubiquitin-like-specific protease 1A [Zea mays]	-	-	-	-	-	-	-
MSTRG.23561	7.87	4.56	4.08	7.9	17.1	18.65	5.53	4.8	4.36	17.28	8.51	12.64	143.76	90.45	77.89	122.81	290.41	227.69	78.26	84.39	65.7	232.46	138.75	210.46	--	PREDICTED: (DUF1262) [Prunus dulcis]	-	-	-	-	-	-	-
MSTRG.23562	2.88	7.65	7.21	22.57	11.87	9.59	3.04	8.8	8.08	11.08	15.91	21.19	35.24	101.55	92.11	234.19	134.59	78.31	28.74	103.61	81.3	99.54	173.25	235.54	--	PREDICTED: (DUF1262) [Prunus dulcis]	-	-	-	-	-	-	-
MSTRG.23591	0.83	0.66	0.42	0.54	0.29	0.76	0.55	0.33	0.29	0.13	0	0.09	10.4	9	5.52	5.75	3.42	6.32	5.34	4	3	1.23	0	1	At1g09575	calcium uniporter protein 6, mitochondrial-like [Hordeum vulgare]	-	-	-	-	-	-	-
MSTRG.23592	5.7	1.66	2.13	0.96	1.91	1.66	2.81	1.87	2.1	1.7	1.12	1.03	85.6	27	33.48	12.25	26.58	16.68	32.66	27	26	18.77	15	14	--	calcium uniporter protein 6, mitochondrial-like [Hordeum vulgare]	-	-	-	-	-	-	-
MSTRG.23623	2.39	0.6	1.34	3.49	7.02	5.29	2.22	1.86	1.06	10.98	2.6	3.9	28	8	19	46	93	54	25	22	14	111	37	51	--	-	-	-	-	-	-	-	-
MSTRG.23646	276.42	122.38	143.62	31.22	55.34	48.04	235.23	162.11	107.22	42.5	45.52	34.05	3957.15	1904.22	2148.76	379.66	735.06	459.5	2603.65	2235.34	1264.24	447.25	580.72	443.55	WHAB1.6	Chlorophyll a-b binding protein, chloroplastic [Triticum urartu]	Metabolism;Metabolism	Global and overview maps;Energy metabolism	ko01100//Metabolic pathways;ko00196//Photosynthesis - antenna proteins	K08912;K08912	GO:0009521//photosystem;GO:0031224//intrinsic component of membrane;GO:0044434//chloroplast part	GO:0043169//cation binding;GO:0046906//tetrapyrrole binding	GO:0006091//generation of precursor metabolites and energy;GO:0006464//cellular protein modification process
MSTRG.23647	594.64	373.32	381.85	106.53	146.94	147.26	695.77	300.06	265.6	151.45	109.04	135.38	8512.85	5808.78	5713.24	1295.34	1951.94	1408.5	7701.35	4137.66	3131.76	1593.75	1391.28	1763.45	WHAB1.6	Chlorophyll a-b binding protein, chloroplastic [Triticum urartu]	Metabolism;Metabolism	Global and overview maps;Energy metabolism	ko01100//Metabolic pathways;ko00196//Photosynthesis - antenna proteins	K08912;K08912	GO:0009521//photosystem;GO:0031224//intrinsic component of membrane;GO:0044434//chloroplast part	GO:0043169//cation binding;GO:0046906//tetrapyrrole binding	GO:0006091//generation of precursor metabolites and energy;GO:0006464//cellular protein modification process
MSTRG.23690	1.64	1.82	1.58	3.18	6.28	7.94	1.8	2.3	2.1	4.5	1.87	1.43	53	68	58	91	159	147	48	68	58	88	47	37	--	unnamed protein product [Triticum turgidum subsp. durum] [Triticum turgidum]	-	-	-	-	-	-	-
MSTRG.23692	1.21	9.04	8.37	3.17	1.16	0.2	3.83	5.31	6.21	0.73	2.27	1.92	9	73	65	20	8	1	22	38	38	4	15	13	GAT1	GABA transporter 1 isoform X1 [Brachypodium distachyon]	-	-	-	-	GO:0031224//intrinsic component of membrane	GO:0015171//amino acid transmembrane transporter activity	GO:0006865//amino acid transport
MSTRG.23709	1.84	0.47	0.88	0.96	4.62	2.45	2.51	2.01	0.99	0.28	0.46	0.9	18	5	9	8	41.96	16	19	19	8	2	4	8	--	-	-	-	-	-	-	-	-
MSTRG.23726	5.79	5.39	5.04	13.8	16.61	15.51	4.58	7.5	6.76	11.84	11.38	11.75	157	159	143	318	418	281	96	196	151	236	275	290	WRKY46	probable WRKY transcription factor 54 [Brachypodium distachyon]	-	-	-	-	GO:0043231//intracellular membrane-bounded organelle	-	-
MSTRG.23749	3.06	3.54	3.53	8.41	9.62	7.9	3.62	4.53	5.01	6.86	6.31	7.64	94	118	113	224	279	165	86	134	127	158	175	218	--	Phytanoyl-CoA dioxygenase, partial [Zea mays]	-	-	-	-	-	-	-
MSTRG.23819	6.5	6.63	7.13	3.02	2.8	2.37	5.95	6.16	4.35	2.82	3.03	3.94	185	205	212	73	74	45	131	169	102	59	77	102	--	ankyrin-1 [Brachypodium distachyon]	-	-	-	-	-	-	GO:0009987//cellular process;GO:0050896//response to stimulus
MSTRG.23829	0	0.24	0.25	0.62	2.28	3.95	0.34	0	0	0.9	0.3	0.44	0	2	2	4	16	20	2	0	0	5	2	3	ubq-2	ubiquitin [Oryza sativa Japonica Group]	Genetic Information Processing	Translation	ko03010//Ribosome	K02927	GO:0030529//intracellular ribonucleoprotein complex;GO:0043231//intracellular membrane-bounded organelle	GO:0005198//structural molecule activity;GO:0046914//transition metal ion binding	GO:0010467//gene expression
MSTRG.23858	2.74	2.63	2.83	9.46	15.57	12.79	5.26	3.36	3.03	17.52	10.44	9.39	76.61	80	83	224.81	403.73	239	113.69	91	70	362	261	240	KMS2	vacuole membrane protein KMS1-like [Aegilops tauschii subsp. tauschii] [Aegilops tauschii]	-	-	-	-	-	-	-
MSTRG.23878	0.08	0.49	0.47	1.91	1.31	1.22	0.05	0.67	0.15	0.44	0.96	1.07	2	13	12	40	30	20	1	16	3	8	21	23.91	--	helicase -like [Oryza sativa f. spontanea]	-	-	-	-	-	-	-
MSTRG.23887	0.05	0.42	0.35	1.84	0.52	0.1	0.15	0.33	0.25	0.88	0.72	0.89	2	20	16	68	21	3	5	14	9	28	28	35	--	-	-	-	-	-	-	-	-
MSTRG.2395	1.51	0	0.24	0.89	0.27	3.77	0	0	0	4.45	1.41	1.11	6	0	1	3	1	10	0	0	0	13	5	4	--	-	-	-	-	-	-	-	-
MSTRG.24028	0.42	0.42	0.66	1.78	2.25	1.83	0.68	0.27	0.38	1.11	1.47	1.44	7.52	8.03	12.29	26.92	37.18	21.72	9.33	4.55	5.56	14.55	23.28	23.27	Os09g0364000	Zinc finger CCCH domain-containing protein 59 [Triticum urartu]	-	-	-	-	-	-	-
MSTRG.24074	0	1.04	0.35	39.81	168.48	238.89	0.4	1.16	2.48	32.88	8.98	5.44	0	6.12	2	182.34	842.93	860.61	1.68	6	11	130.33	43.17	26.67	--	-	-	-	-	-	-	-	-
MSTRG.24075	0.52	1.18	0.6	479.92	1096.2	1621.96	0.17	0.92	0.55	246.35	94.29	59.77	8	19.83	9.76	6311.97	15750.7	16780.5	2	13.67	7	2804.18	1301.19	842.1	--	Transposon Ty3-G Gag-Pol polyprotein [Triticum urartu]	-	-	-	-	-	-	-
MSTRG.24164	1.72	1.45	1.37	4.95	15.25	23.48	0.64	0.83	0.32	2.32	2.39	1.33	84	77	70	205	690	765	24	39	13	83	104	59	NFXL1	NF-X1-type zinc finger protein NFXL1-like [Aegilops tauschii subsp. tauschii] [Aegilops tauschii]	-	-	-	-	GO:0043231//intracellular membrane-bounded organelle	GO:0001071//nucleic acid binding transcription factor activity;GO:0003824//catalytic activity;GO:0046914//transition metal ion binding	GO:0006811//ion transport;GO:0006970//response to osmotic stress;GO:0009416//response to light stimulus;GO:0009608//response to symbiont;GO:0009617//response to bacterium;GO:0009636//response to toxic substance;GO:0009696//salicylic acid metabolic process;GO:0010468//regulation of gene expression;GO:0032446//protein modification by small protein conjugation;GO:0034645//cellular macromolecule bios…
MSTRG.24169	0	2.04	1.72	0	0	0	0	0.44	0.51	0	0.24	0	0	21	17	0	0	0	0	4	4	0	2	0	Os05g0197200	Germin-like protein 5-1 [Hordeum vulgare]	-	-	-	-	-	-	-
MSTRG.24205	11.08	4.77	4.9	15.23	28.76	25.36	8.55	5.15	7.65	20.9	16.05	19.61	357	167	165	417	860	546	213	160	203	495	461	575	WRKY51	DNA-binding protein WRKY3 [Avena sativa]	-	-	-	-	GO:0043231//intracellular membrane-bounded organelle	GO:0003677//DNA binding;GO:0005515//protein binding	GO:0002252//immune effector process;GO:0007165//signal transduction;GO:0009617//response to bacterium;GO:0010243//response to organonitrogen compound;GO:0010468//regulation of gene expression
MSTRG.24228	0.19	2.14	1.29	2.68	0.75	0.91	0	0.78	0.96	2.59	5.48	5.94	7.15	86.02	50.04	84.26	25.72	22.44	0	27.82	29.34	70.41	180.73	199.79	--	exocyst complex component EXO70A1-like [Panicum hallii]	-	-	-	-	-	-	-
MSTRG.24287	0.59	0.46	0.63	6.9	9.89	12.75	0.26	0.94	0.49	2.42	2.24	1.48	11	10	12	98	163	153	4	17	8	33	32	24	--	-	-	-	-	-	-	-	-
MSTRG.24300	3.42	1.84	2.36	9.29	18.85	21.06	5.04	2.17	3.92	14.09	8.32	9.19	36	21	26	83	184	148	41	22	34	109	78	88	--	cysteine-rich and transmembrane domain-containing protein A [Sorghum bicolor]	-	-	-	-	-	-	-
MSTRG.24323	2.38	2.58	2.78	6.36	6.88	5.93	2.18	3.2	2.77	4.48	4.13	4.89	68	80	83	154	182	113	48	88	65	94	105	127	--	F-box/LRR-repeat protein 14-like [Aegilops tauschii subsp. tauschii] [Aegilops tauschii]	-	-	-	-	-	-	GO:0019941//modification-dependent protein catabolic process
MSTRG.24343	7.03	3.64	3.98	18.92	21.02	31.04	5.91	2.88	2.93	23.18	7.26	16.3	137	77	81	313	380	404	89	54	47	332	126	289	FD	protein ABSCISIC ACID-INSENSITIVE 5-like [Aegilops tauschii subsp. tauschii] [Aegilops tauschii]	-	-	-	-	GO:0043231//intracellular membrane-bounded organelle	GO:0001071//nucleic acid binding transcription factor activity;GO:0003677//DNA binding	GO:0001101//response to acid chemical;GO:0006355//regulation of transcription, DNA-templated;GO:0009648//photoperiodism;GO:0009755//hormone-mediated signaling pathway;GO:0010243//response to organonitrogen compound;GO:0048580//regulation of post-embryonic development
MSTRG.24355	0.96	0.14	0.35	1.39	6.57	4.57	0.76	0.15	0.2	6.61	2.48	1.3	13	2	5	16	82	41	8	2	2	66	30	16	OsI_13614	origin of replication complex subunit 1 [Sorghum bicolor]	-	-	-	-	-	-	-
MSTRG.24365	0	0	0.09	21.75	22.08	47.81	0	0	0	4.71	3.13	3.59	0	0	1	192	213	332	0	0	0	36	29	34	--	NFU1 iron-sulfur cluster protein [Gossypium australe]	-	-	-	-	-	-	GO:0000302//response to reactive oxygen species;GO:0009642//response to light intensity;GO:0044267//cellular protein metabolic process
MSTRG.24383	235.19	175.53	178.35	57.39	77.62	78.32	248.11	179.62	180.88	63.39	55.69	54.78	5587	4532	4428	1158	1711	1243	4557	4110	3539	1107	1179	1184	Os01g0917400	Zinc finger CCCH domain-containing protein 12 [Hordeum vulgare]	-	-	-	-	-	GO:0005488//binding	-
MSTRG.24401	0.29	0.27	0.84	1.93	2.08	2.54	0.23	0.67	0.28	1.83	0.85	1.03	5	5	15	28	33	29	3	11	4	23	13	16	--	-	-	-	-	-	-	-	-
MSTRG.24409	281.68	177.67	202.09	64.69	99.39	93.18	346.2	202.43	189.62	120.61	92.27	91.95	3158	2165	2368	616	1034	698	3001	2186	1751	994	922	938	PNSL1	photosynthetic NDH subunit of lumenal location 1, chloroplastic [Hordeum vulgare]	-	-	-	-	GO:0009521//photosystem;GO:0031976//plastid thylakoid;GO:0031977//thylakoid lumen;GO:0044434//chloroplast part	-	GO:0016043//cellular component organization;GO:0016070//RNA metabolic process;GO:0044085//cellular component biogenesis;GO:0044281//small molecule metabolic process;GO:0044763//single-organism cellular process;GO:1901564//organonitrogen compound metabolic process
MSTRG.24411	2.14	1.65	2.27	4.5	8.49	10.31	1.12	0.54	0.21	4.02	2.53	2.99	37	31	41	66	136	119	15	9	3	51	39	47	--	plant-specific domain TIGR01589 family protein [Zea mays]	-	-	-	-	GO:0009536//plastid	-	GO:0006631//fatty acid metabolic process
MSTRG.24439	0.91	1.99	2.26	3.59	4.93	6.75	2.14	2.98	2.09	6.01	3.17	5.22	41	98	107	138	207	204	75	130	78	200	128	215	Os06g0508700	Os06g0508700 [Oryza sativa Japonica Group]	Metabolism;Genetic Information Processing;Metabolism	Global and overview maps;Translation;Metabolism of other amino acids	ko01100//Metabolic pathways;ko00970//Aminoacyl-tRNA biosynthesis;ko00450//Selenocompound metabolism	K01874;K01874;K01874	-	-	-
MSTRG.2447	3.83	6.4	6.64	9.2	9.12	5.59	2.77	5.29	5.26	10.21	11.36	10.36	100	183	180	202	221	101	54	131	110	206	264	258	ECA1	calcium-transporting ATPase 4, endoplasmic reticulum-type [Populus trichocarpa]	-	-	-	-	GO:0031227//intrinsic component of endoplasmic reticulum membrane	GO:0019829//cation-transporting ATPase activity;GO:0032550//purine ribonucleoside binding;GO:0043169//cation binding	GO:0000041//transition metal ion transport;GO:0006816//calcium ion transport;GO:0010038//response to metal ion;GO:0046916//cellular transition metal ion homeostasis
MSTRG.24494	1.45	1.29	0.96	9.19	20.59	32.06	0.18	0.47	0.33	20.75	10.9	19.25	32	31	22	172	421	472	3	10	6	336	214	386	HOX24	class I homeodomain-leucine zipper protein 24 [Lolium perenne]	-	-	-	-	GO:0043231//intracellular membrane-bounded organelle	GO:0001071//nucleic acid binding transcription factor activity;GO:0003677//DNA binding	GO:0001101//response to acid chemical;GO:0006355//regulation of transcription, DNA-templated;GO:0006972//hyperosmotic response;GO:0009755//hormone-mediated signaling pathway;GO:0048496//maintenance of organ identity;GO:0061024//membrane organization
MSTRG.24514	1.28	1.08	1.5	7.05	6.88	7.64	2.79	0.61	0.95	6.15	5.51	2.7	13	12	16	61	65	52	22	6	8	46	50	25	--	-	-	-	-	-	-	-	-
MSTRG.24548	8.59	2.01	2.21	0.48	2.11	4.98	1.72	0.87	1.08	0.13	0	1.4	38.24	9.72	10.27	1.83	8.71	14.8	5.91	3.71	3.95	0.41	0	5.66	ALMT9	Aluminum-activated malate transporter 9 [Triticum urartu]	-	-	-	-	GO:0005774//vacuolar membrane	GO:0005216//ion channel activity	GO:0015740//C4-dicarboxylate transport
MSTRG.24589	3.62	3.4	2.81	7.63	6.12	6.77	3.65	3.49	3.65	12.36	11.53	16.15	100	102	81	179	157	125	78	93	83	251	284	406	--	-	-	-	-	-	-	-	-
MSTRG.24595	18.85	35.56	32.63	15.7	9.95	10.01	20.88	38.75	35.59	7.17	13.06	11.79	678	1415	1248	488	331	238	590	1367	1075	193	426	397	ARP1	RNA-binding (RRM/RBD/RNP motifs) family protein [Zea mays]	-	-	-	-	-	GO:0097159//organic cyclic compound binding	GO:0000377//RNA splicing, via transesterification reactions with bulged adenosine as nucleophile
MSTRG.24655	0.59	0.81	0.28	0.69	1.79	2.93	0	0	0.24	1.33	0.88	1.61	6	9	3	6	17	20	0	0	2	10	8	15	--	peamaclein [Brachypodium distachyon]	-	-	-	-	-	-	-
MSTRG.24658	4.4	3.85	3.37	6.74	10.79	16.8	3.7	4.23	2.27	7.63	4.69	3.39	40	38	32	52	91	102	26	37	17	51	38	28	--	-	-	-	-	-	-	-	-
MSTRG.24659	5.95	7.48	6.98	11.62	8.29	7.71	5.28	7.41	7.08	10.57	15.03	15.42	150	205	184	249	194	130	103	180	147	196	338	354	--	-	-	-	-	-	-	-	-
MSTRG.24674	0.47	1.21	1.26	0.67	0.83	0.56	1.55	2.25	2.22	1.69	1.46	1.66	24	67	67	29	39	19	61	110	93	63	66	77	PCMP-H1	pentatricopeptide repeat-containing protein [Hordeum vulgare]	-	-	-	-	-	-	-
MSTRG.2473	0.09	0.08	0	1.52	2.98	3.49	0.89	0	0	3.52	0.48	1.8	1	1	0	15	32	27	8	0	0	30	5	19	--	F-box domain containing protein [Zea mays]	-	-	-	-	-	-	-
MSTRG.24733	0.85	0.99	1.03	3.67	4.02	3.11	0.97	1.24	1.5	4.16	3.13	3.15	44	56	56	162	194	108	39	62	64	159	144.97	149	--	pentatricopeptide repeat-containing protein At5g40400 [Brachypodium distachyon]	-	-	-	-	-	-	-
MSTRG.24764	4.5	5.45	5.05	11.9	13.04	12.26	4.67	4.37	7.34	12.04	12.02	9.73	264.03	368	317	590	687	460	211	251	373.97	497	627	522	--	lysine-specific demethylase JMJ706-like isoform X2 [Aegilops tauschii subsp. tauschii] [Aegilops tauschii]	-	-	-	-	-	-	-
MSTRG.24851	0.63	1.29	1.29	2.67	2.91	1.7	1.42	1.6	1.19	3.16	2.5	2.88	32	72	69	116	138	58	56	79	50	119	114	134	--	Anthocyanidin reductase [Triticum urartu]	-	-	-	-	-	-	-
MSTRG.24885	0.04	0.11	0.11	2.47	3.41	6.34	0.2	0.16	0.19	2.42	1.73	0.83	1	3	3	53	80	107	4	4	4	45	39	19	At5g14050	U3 small nucleolar RNA-associated protein 18 homolog [Aegilops tauschii subsp. tauschii] [Aegilops tauschii]	Genetic Information Processing	Translation	ko03008//Ribosome biogenesis in eukaryotes	K14553	GO:0043231//intracellular membrane-bounded organelle;GO:0043234//protein complex	-	GO:0006163//purine nucleotide metabolic process;GO:0006221//pyrimidine nucleotide biosynthetic process
MSTRG.24931	0.31	0.34	0.35	1.09	1.33	1.94	0.4	0	0.37	0.59	1.25	1.02	5	6	6	15	20	21	5	0	5	7	18	15	--	protein ALP1-like [Zea mays]	-	-	-	-	-	-	-
MSTRG.24954	110.17	74.48	82.47	168.55	241.52	279.93	90.09	67.73	70.86	200.09	114.07	108.4	1345.9	989	1053	1749	2737.94	2284.95	850.99	797	713	1796.97	1242	1205	CYN	cyanate hydratase-like [Aegilops tauschii subsp. tauschii] [Aegilops tauschii]	Metabolism;Metabolism	Global and overview maps;Energy metabolism	ko01100//Metabolic pathways;ko00910//Nitrogen metabolism	K01725;K01725	GO:0044444//cytoplasmic part	GO:0003677//DNA binding;GO:0005515//protein binding;GO:0016840//carbon-nitrogen lyase activity	GO:0009439//cyanate metabolic process
MSTRG.24980	93.16	83	93.17	129.03	150.48	163.88	76.73	72.32	60.39	176.76	145.2	161.91	884	856	924	1040	1325	1039	563	661	472	1233	1228	1398	--	-	-	-	-	-	-	-	-
MSTRG.24985	0.71	0.79	0	2.82	3.65	3.34	0	0.28	0	0	2.39	0.98	7.97	9.61	0	27	38.17	25.1	0	3	0	0	24	10	--	Os07g0115500, partial [Oryza sativa Japonica Group]	-	-	-	-	-	-	GO:0006787//porphyrin-containing compound catabolic process
MSTRG.24989	0.69	0.44	0.16	1.14	3.52	3.41	0.07	0.12	0.14	1.15	0.65	0.14	12	8	3	16	53	38	1	2	2	13	10	2	--	Os07g0115500, partial [Oryza sativa Japonica Group]	-	-	-	-	-	-	-
MSTRG.25057	0.52	0.75	1.33	2.46	3.32	2.61	1.2	0.91	0.42	1.66	0.78	0.89	9	14	24	36	53	30	16	15	6	21	12	14	--	CD2 antigen cytoplasmic tail-binding protein 2 isoform X1 [Aegilops tauschii subsp. tauschii] [Aegilops tauschii]	-	-	-	-	-	-	-
MSTRG.25107	0.74	0.55	0.53	11.85	17.89	20.39	0.34	0.23	0.11	4.25	3.42	2.15	41	34	30	550	921	755	14	12	5	173	167	107	--	DEAD-box ATP-dependent RNA helicase 56 [Hordeum vulgare]	-	-	-	-	-	-	-
MSTRG.25112	20.12	33.84	32.08	42.14	34.5	28.24	38.7	61.91	72.4	63.01	59.55	61.55	837	1530	1395	1489	1332	785	1245	2481	2481	1927	2208	2330	PNP1	probable polyribonucleotide nucleotidyltransferase 1, chloroplastic [Aegilops tauschii subsp. tauschii] [Aegilops tauschii]	Genetic Information Processing	Folding, sorting and degradation	ko03018//RNA degradation	K00962	GO:0009532//plastid stroma	GO:0003676//nucleic acid binding;GO:0008408//3'-5' exonuclease activity;GO:0016779//nucleotidyltransferase activity	GO:0000959//mitochondrial RNA metabolic process;GO:0006396//RNA processing;GO:0006399//tRNA metabolic process;GO:0006401//RNA catabolic process;GO:0006779//porphyrin-containing compound biosynthetic process;GO:0009267//cellular response to starvation;GO:0010322//regulation of isopentenyl diphosphate biosynthetic process, methylerythritol 4-phosphate pathway;GO:0016072//rRNA metabolic process;GO:0…
MSTRG.25118	1.03	0.47	0.37	2.71	2.82	3.35	0.82	0.8	0.31	2.16	1.88	2.1	16	8	6	36	41	35	10	12	4	25	26	30	--	-	-	-	-	-	-	-	-
MSTRG.25128	0.31	0.38	0.2	0.91	1.88	1.69	0.4	0.48	0.31	0.7	0.63	1.81	6	8	4	15	34	22	6	9	5	10	11	32	--	-	-	-	-	-	-	-	-
MSTRG.25169	0	0.1	0	0.53	1.68	0.84	0.14	0.12	0	0.91	0.13	0.86	0	1	0	4	14	5	1	1	0	6	1	7	--	disease resistance RPP13-like protein 4 [Aegilops tauschii subsp. tauschii] [Aegilops tauschii]	-	-	-	-	-	-	-
MSTRG.25189	0.09	0.09	0.09	3.57	4.91	2.98	0	0	0	11.09	7.02	6.15	1	1	1	32	48	21	0	0	0	86	66	59	--	-	-	-	-	-	-	-	-
MSTRG.25193	3.44	0.76	0.57	0	0	0.18	0.46	0.12	0.14	0.48	0.93	0.39	29	7	5	0	0	1	3	1	1	3	7	3	--	-	-	-	-	-	-	-	-
MSTRG.25195	6.29	4.34	4.51	5.82	6.08	4.18	12.65	7.37	10.81	12.59	10.58	10.23	108	81	81	85	97	48	168	122	153	159	162	160	--	Glycosyl hydrolase, five-bladed beta-propellor domain-containing protein [Artemisia annua]	-	-	-	-	-	-	-
MSTRG.25220	212.45	191.38	195.88	85.4	113.96	116.12	165.52	195.81	182.18	72.66	55.94	56.73	4523	4444	4369	1570	2315	1698	2729	4022	3208	1164	1076	1110	OTU9	OTU domain-containing protein 5-A [Brachypodium distachyon]	-	-	-	-	-	GO:0070011//peptidase activity, acting on L-amino acid peptides	GO:0001101//response to acid chemical;GO:0009408//response to heat;GO:0009694//jasmonic acid metabolic process;GO:0019538//protein metabolic process;GO:0051707//response to other organism
MSTRG.25241	7.71	6.96	6.77	3.61	3.66	2.41	5.52	6.05	7.04	6.84	4.79	7.64	302	296	277	120	133	63	167	228	227	197	167	272	--	hypothetical protein D1007_47495 [Hordeum vulgare]	-	-	-	-	-	-	-
MSTRG.25266	1.27	1.5	0.58	0.5	0.07	0.18	0.23	1.13	1.47	1.48	0.88	0.4	21	27	10	7	1	2	3	18	20	18	13	6	Os03g0232800	Lecithin-cholesterol acyltransferase-like 1 [Hordeum vulgare]	Metabolism	Lipid metabolism	ko00564//Glycerophospholipid metabolism	K06129	GO:0031090//organelle membrane;GO:0043231//intracellular membrane-bounded organelle	GO:0016740//transferase activity	GO:0009987//cellular process;GO:0044238//primary metabolic process;GO:0044699//single-organism process;GO:0071704//organic substance metabolic process
MSTRG.25331	0.89	0.64	1.52	2.92	4.81	7.71	2.18	0.93	1.56	5.66	3.11	2.83	9	7	16	25	45	52	17	9	13	42	28	26	--	-	-	-	-	-	-	-	-
MSTRG.2534	0.09	3.22	3.19	5.23	3.59	1.53	3.09	3.81	2.59	0.12	1.05	0.09	1	41	39	52	39	12	28	43	25	1	11	1	--	glycine-rich cell wall structural protein-like [Setaria italica]	-	-	-	-	-	-	-
MSTRG.25377	32.86	25.22	23.04	13.55	10.9	10.55	17.29	23.07	19.38	20.18	18.44	16.52	494	412	362	173	152	106	201	334	240	223	247	226	--	unnamed protein product [Triticum turgidum subsp. durum] [Triticum turgidum]	-	-	-	-	-	-	-
MSTRG.25389	1.59	0.52	1.2	2.55	6.75	4.77	2.5	0.47	1.52	3.56	2.94	2.88	14	5	11	19	55	28	17	4	11	23	23	23	--	Proline--tRNA ligase, cytoplasmic [Zea mays]	-	-	-	-	-	-	-
MSTRG.25490	1.42	0.52	0.61	3.43	5.36	3.93	1.38	2.73	1.64	1.64	2.07	2.11	20	8	9	41	70	37	15	37	19	17	26	27	--	rho guanine nucleotide exchange factor 18 [Zea mays]	-	-	-	-	-	-	-
MSTRG.25496	5.97	1.52	2.55	3.13	4.81	5.49	1.95	0.9	1.83	9.3	3.55	5.06	83	23	37	37	62	51	21	12	21	95	44	64	dnaJ	chaperone protein dnaJ 11, chloroplastic-like [Aegilops tauschii subsp. tauschii] [Aegilops tauschii]	-	-	-	-	-	-	-
MSTRG.25535	0.06	0	0	0.14	1.24	2.53	0	0	0	0	0	0.13	1	0	0	2	19	28	0	0	0	0	0	2	--	-	-	-	-	-	-	-	-
MSTRG.25546	10.67	6.91	5.83	2.31	2.11	3.75	5.35	5.2	3.57	0.74	2.08	0.96	98	69	56	18	18	23	38	46	27	5	17	8	--	pathogenesis-related protein [Hordeum vulgare]	-	-	-	-	-	-	-
MSTRG.25547	1.89	3.3	2.72	0.42	0.75	1.15	1.73	3.2	2.88	1.27	0.46	0.92	79	150	119	15	29	32	56	129	99	39	17	35	--	coiled-coil protein [Trema orientale]	-	-	-	-	-	-	-
MSTRG.25564	0.68	1.88	2.48	0.66	0.47	0.56	0.08	1.03	1.28	0.34	1.32	1.43	11	33	42	9	7	6	1	16	17	4	19	21	TWN2	Valyl-tRNA synthetase [Hordeum vulgare]	Genetic Information Processing	Translation	ko00970//Aminoacyl-tRNA biosynthesis	K01873	-	-	-
MSTRG.25591	3.03	4.02	3.72	8.98	8.09	5.94	4.06	3.82	4.04	10.6	10.63	10.39	146	210	187	367	361	191	151	177	160	375	456	455	--	pentatricopeptide repeat-containing protein [Hordeum vulgare]	-	-	-	-	-	-	-
MSTRG.25604	0.17	0.9	0.63	2.58	3.9	5.32	0.14	0.47	0.25	1.52	0.63	0.69	5	28	19	63	104	102	3	13	6	32	16	18	--	Os02g0651500, partial [Oryza sativa Japonica Group]	-	-	-	-	-	-	-
MSTRG.25606	84.87	67.37	65.25	24.27	21.91	21.24	85.1	77.25	67.97	28.91	24.24	25.84	1202.18	1037.22	966	292	288	201	932	1054	793	301	306	333	LSD1	protein LSD1 isoform X3 [Oryza sativa Japonica Group]	-	-	-	-	GO:0043231//intracellular membrane-bounded organelle	GO:0003676//nucleic acid binding	GO:0000160//phosphorelay signal transduction system;GO:0001101//response to acid chemical;GO:0009628//response to abiotic stimulus;GO:0009725//response to hormone;GO:0010363//regulation of plant-type hypersensitive response;GO:0019430//removal of superoxide radicals;GO:0030154//cell differentiation;GO:0031323//regulation of cellular metabolic process;GO:0034641//cellular nitrogen compound metabol…
MSTRG.25636	0.43	0.6	0.48	0.43	0.9	0.47	1.35	1.62	1.18	1.69	1.12	0.55	19	29	22	16	37	14	46	69	43	55	44	22	AtMg00810	OSJNBa0060N03.9 [Oryza sativa Japonica Group]	-	-	-	-	-	GO:0016787//hydrolase activity	-
MSTRG.2566	1.83	1.2	1.46	0.45	1.32	1.26	0.59	0.16	0.19	0.62	0.51	0.5	24	17	20	5	16	11	6	2	2	6	6	6	--	-	-	-	-	-	-	-	-
MSTRG.25663	67.11	26.47	28.38	11.89	36.39	51.33	103.59	36.84	34.9	44.26	19.04	21.86	598.06	256.37	264.28	89.99	300.89	305.61	713.73	316.18	256.19	289.96	151.18	177.23	CP31A	31 kDa ribonucleoprotein, chloroplastic [Triticum urartu]	-	-	-	-	GO:0009526//plastid envelope;GO:0009532//plastid stroma;GO:0032991//macromolecular complex;GO:0044423//virion part	GO:0008187//poly-pyrimidine tract binding	GO:0005982//starch metabolic process;GO:0005984//disaccharide metabolic process;GO:0006090//pyruvate metabolic process;GO:0006091//generation of precursor metabolites and energy;GO:0006739//NADP metabolic process;GO:0009617//response to bacterium;GO:0009668//plastid membrane organization;GO:0009696//salicylic acid metabolic process;GO:0016070//RNA metabolic process;GO:0045087//innate immune respo…
MSTRG.25672	0.23	0.21	0.33	0.81	1.73	0.69	0.15	0.12	0.14	4.36	1.16	1.64	2	2	3	6	14	4	1	1	1	28	9	13	PSY3	Phytoene synthase, chloroplastic [Triticum urartu]	Metabolism;Metabolism;Metabolism	Global and overview maps;Global and overview maps;Metabolism of terpenoids and polyketides	ko01100//Metabolic pathways;ko01110//Biosynthesis of secondary metabolites;ko00906//Carotenoid biosynthesis	K02291;K02291;K02291	GO:0031224//intrinsic component of membrane;GO:0042170//plastid membrane;GO:0044434//chloroplast part	GO:0004337//geranyltranstransferase activity	GO:0006090//pyruvate metabolic process;GO:0006633//fatty acid biosynthetic process;GO:0006779//porphyrin-containing compound biosynthetic process;GO:0016109//tetraterpenoid biosynthetic process;GO:0016119//carotene metabolic process;GO:0046471//phosphatidylglycerol metabolic process
MSTRG.25675	24.29	48.06	55.36	85.47	67.36	64.29	32.22	94.37	84.35	98.27	127.95	116.39	272	585	648	813	700	481	279	1018	778	809	1277	1186	--	induced stolen tip protein TUB8-like [Aegilops tauschii subsp. tauschii] [Aegilops tauschii]	-	-	-	-	-	-	-
MSTRG.25681	0.2	0.18	0.38	0.47	2.15	1.69	0.17	0.28	0.4	0.45	0.22	0.22	3	3	6	6	30	17	2	4	5	5	3	3	--	-	-	-	-	-	-	-	-
MSTRG.25684	0.17	0	0.32	1.32	2.83	5.1	0.22	0.35	0.14	1.83	0.63	0.8	3	0	6	20	47	61	3	6	2	24	10	13	--	-	-	-	-	-	-	-	-
MSTRG.25697	0.34	0.52	0.27	0.53	1.59	1.02	0.37	0.59	0.14	2.32	1.21	1.81	6	10	5	8	26	12	5	10	2	30	19	29	FATB	palmitoyl-acyl carrier protein thioesterase, chloroplastic-like [Panicum miliaceum]	Metabolism;Metabolism;Metabolism	Global and overview maps;Global and overview maps;Lipid metabolism	ko01100//Metabolic pathways;ko01212//Fatty acid metabolism;ko00061//Fatty acid biosynthesis	K10781;K10781;K10781	GO:0009536//plastid	GO:0016297//acyl-[acyl-carrier-protein] hydrolase activity;GO:0044620//ACP phosphopantetheine attachment site binding	GO:0006631//fatty acid metabolic process
MSTRG.25728	0.96	0.56	0.92	1.79	5.25	7.83	0.23	0.3	0.5	2.61	1.13	2.01	11	7	11	18	58	60	3	5	7	22	12	21	--	-	-	-	-	-	-	-	-
MSTRG.25734	0	0	0.05	0.93	1.22	0.59	0	0.06	0.14	0.54	0.44	0.5	0	0	1	14	20	7	0	1	2	7	7	8	--	OSJNBb0043H09.5 [Oryza sativa Japonica Group]	-	-	-	-	-	-	-
MSTRG.25747	0.91	1.14	1.36	3.62	2.84	2.06	0.87	1.56	1.73	3.12	2.75	5.81	22	29	33	67	59	30	16	32	33	52	53	115	--	-	-	-	-	-	-	-	-
MSTRG.25801	9.44	3.86	4.02	2.17	4.07	2.33	10.38	1.67	2.23	5.58	2.91	2.96	200	89	89	39	80	33	170	34	39	87	55	57	--	UDP-glucose 4-epimerase 1 [Aegilops tauschii subsp. tauschii] [Aegilops tauschii]	-	-	-	-	-	-	-
MSTRG.25846	0.1	0.45	0.28	0.8	1.88	4.64	0.13	0.1	0.24	0.92	0.98	0.53	1	5	3	7	18	32	1	1	2	7	9	5	--	Gag and Pol [Zea mays]	-	-	-	-	-	-	-
MSTRG.25852	5.19	7.27	7.3	2.47	1.19	0.99	4.43	6.54	6.04	2.93	1.92	2.73	94	143	138	38	20	12	62	114	90	39	31	45	At1g34300	receptor-like serine/threonine-protein kinase SD1-7 [Aegilops tauschii subsp. tauschii] [Aegilops tauschii]	-	-	-	-	-	GO:0016772//transferase activity, transferring phosphorus-containing groups	-
MSTRG.25858	0.75	0.48	0.41	1.51	3.59	1.31	0.67	1.02	0.77	2.28	2.09	1.87	9	15	12	36	46	18	13	18	14	45	52	52	--	pentatricopeptide repeat-containing protein At1g09900-like [Aegilops tauschii subsp. tauschii] [Aegilops tauschii]	-	-	-	-	-	-	-
MSTRG.25868	9.55	5.59	4.86	24.49	33.28	33.74	6.12	5.59	6.17	40.11	19.74	15.46	220	140	117	479	711	519	109	124	117	679	405	324	CISZOG1	cis-zeatin O-glucosyltransferase 1 [Triticum aestivum]	Metabolism	Metabolism of terpenoids and polyketides	ko00908//Zeatin biosynthesis	K13495	-	GO:0035251//UDP-glucosyltransferase activity	-
MSTRG.25873	1.65	3.31	2.43	4.65	4.96	2.39	2.34	2.95	3.06	1.28	1.92	1.94	67	145	103	158	186	64	73	113	100	37	67	70	--	-	-	-	-	-	-	-	-
MSTRG.2588	0	0	0.12	0.73	1.33	0.55	0	0.13	0.45	3.52	1.52	0.27	0	0	1	5	10	3	0	1	3	21	11	2	--	myosin-binding protein 2 isoform X1 [Brachypodium distachyon]	-	-	-	-	-	-	-
MSTRG.2589	1.93	2.1	1.67	8.14	8.48	7.27	1.77	1.43	1.03	5	5.14	6.13	105	124	95	377	428	264	75	75	46	201	249	304	--	-	-	-	-	-	-	-	-
MSTRG.2594	1.08	1.94	1.8	2.91	1.79	1.28	0.81	0.65	0.82	0.31	0.65	0.84	24	47	42	55	37	19	14	14	15	5	13	17	--	Os03g0789900, partial [Oryza sativa Japonica Group]	-	-	-	-	-	-	-
MSTRG.25957	0.1	0.18	0.18	0.68	0.21	0.86	0.5	0.5	0.58	0.65	0.97	1.69	1	2	2	6	2	6	4	5	5	5	9	16	--	-	-	-	-	-	-	-	-
MSTRG.25963	4.47	6.98	6.14	27.87	24.05	38.81	4.89	5.35	6.19	21.43	16.04	24.5	93	156	138	448	434	472	74	101	105	285	292	449	--	-	-	-	-	-	-	-	-
MSTRG.25964	0.16	0.45	0.5	2.09	1.14	0.62	0.43	0.79	0.82	1.49	2.27	3.44	6	14	15	52	31	12	9	24	19	33	57	93	Rf1	protein Rf1, mitochondrial-like [Aegilops tauschii subsp. tauschii] [Aegilops tauschii]	-	-	-	-	GO:0043231//intracellular membrane-bounded organelle	-	-
MSTRG.26020	0.1	0.23	0.24	0.58	0.8	0.66	0.26	0	0	1.68	0.77	0.49	2	5	5	10	15	9	4	0	0	25	14	9	RE1	Hopscotch gagpol polyprotein [Zea mays]	-	-	-	-	GO:0043231//intracellular membrane-bounded organelle	-	-
MSTRG.26036	4.51	6.55	5.18	41.52	83.53	87.92	3.7	5.42	2.19	47.5	20.88	18.75	90	142	108	703	1545	1171	57	104	36	696	371	340	At3g11180	probable 2-oxoglutarate-dependent dioxygenase At5g05600 [Aegilops tauschii subsp. tauschii] [Aegilops tauschii]	-	-	-	-	-	GO:0051213//dioxygenase activity	-
MSTRG.26061	0.59	0.36	0.25	1.39	4.03	5.99	1.19	0.2	0.08	2.32	0.52	0.94	9	6	4	18	57	61	14	3	1	26	7	13	--	E3 ubiquitin-protein ligase PRT6 [Hordeum vulgare]	-	-	-	-	-	-	-
MSTRG.26107	1.34	0.37	0.55	1.35	4.88	7.31	0.31	0	0.53	7.35	1.99	2.71	19.17	5.76	8.29	16.4	64.94	70.08	3.4	0	6.24	77.6	25.46	35.36	--	chaperone protein dnaJ 8, chloroplastic-like [Aegilops tauschii subsp. tauschii] [Aegilops tauschii]	-	-	-	-	-	-	-
MSTRG.26108	2.32	1.97	2.53	11.76	11.42	8.33	0.37	2.43	2	11.88	10.2	7.55	20.83	19.24	23.71	89.6	95.06	49.92	2.6	21	14.76	78.4	81.54	61.64	dnaJ	chaperone protein dnaJ 8, chloroplastic-like [Aegilops tauschii subsp. tauschii] [Aegilops tauschii]	-	-	-	-	-	-	-
MSTRG.26163	18.68	17.98	19.07	39.3	44.47	34.76	14.3	21.75	15.42	56.98	55.65	48.96	339.32	354.91	361.96	606.22	749.51	421.82	200.87	380.45	230.72	760.7	900.83	809.12	BB	E3 ubiquitin ligase BIG BROTHER-like [Aegilops tauschii subsp. tauschii] [Aegilops tauschii]	-	-	-	-	-	GO:0019787//ubiquitin-like protein transferase activity;GO:0044390//ubiquitin-like protein conjugating enzyme binding	GO:0003006//developmental process involved in reproduction;GO:0016567//protein ubiquitination;GO:0045926//negative regulation of growth
MSTRG.26164	0.53	0.23	0.06	1.65	2.28	3.42	0.17	0.67	0.54	4.2	1.74	2.22	8.68	4.09	1.04	22.78	34.49	37.18	2.13	10.55	7.28	50.3	25.17	32.88	--	E3 ubiquitin ligase BIG BROTHER isoform X2 [Brachypodium distachyon]	-	-	-	-	-	-	-
MSTRG.26200	9.34	8.5	7.57	2.15	1.2	2.28	3.41	8.11	5.42	2.62	2.39	3.12	92	91	78	18	11	15	26	77	44	19	21	28	--	protein CASPARIAN STRIP INTEGRITY FACTOR 1 [Oryza sativa Japonica Group]	-	-	-	-	-	-	-
MSTRG.2622	2.73	3.45	4.05	7.31	8.92	5.02	2.63	4.64	4.59	10.28	7.85	10.01	57	91	97	145	172	73	49	100	88	160	159	205	--	predicted protein [Hordeum vulgare subsp. vulgare] [Hordeum vulgare]	-	-	-	-	-	-	-
MSTRG.26237	2.22	1.53	2.3	0.22	5.19	2.36	0.84	0.48	0.34	0	0	0.1	24	18	26	2	52	17	7	5	3	0	0	1	ENODL1	early nodulin-like protein 1 [Brachypodium distachyon]	-	-	-	-	-	-	-
MSTRG.26280	2.21	1.13	1.53	2.17	5.03	2.57	0.74	2.3	2.04	5.4	3.31	4.68	54	30	39	45	114	42	14	54	41	97	72	104	--	-	-	-	-	-	-	-	-
MSTRG.26284	7.01	8.41	6.02	1.96	4.48	1.96	2.92	10.97	11.53	2.58	3.2	4.44	59	77	53	14	35	11	19	89	80	16	24	34	--	Inhibitor I family protein [Zea mays]	-	-	-	-	-	-	GO:0006508//proteolysis
MSTRG.26382	1.24	1.14	1.44	2.39	5.35	4.7	0.51	1.63	0.95	5.07	2.49	1.51	19	19	23	31	76	48	6	24	12	57	34	21	--	hypothetical protein OsI_04065 [Oryza sativa Indica Group]	-	-	-	-	-	-	-
MSTRG.26384	3.05	1.53	1.33	9.3	21.36	17.01	1.08	1.58	1.51	11.13	8.4	7.01	22	12	10	57	143	82	6	11	9	59	54	46	--	hypothetical protein BRADI_2g52342v3 [Brachypodium distachyon]	-	-	-	-	-	-	-
MSTRG.26390	1.33	1.58	1.51	2.03	4.08	4.19	2.7	1.02	1.39	4.76	2.58	3.77	31.3	38.86	37.37	41.12	89.77	66.23	48.17	23.49	26.7	83.23	53.52	82.68	--	UPF0481 protein [Hordeum vulgare]	-	-	-	-	-	-	-
MSTRG.26451	1.57	2.94	2.39	3.62	7.49	0.75	2.79	1.25	3.88	4.37	5.88	5.34	56	114	89	110	249	18	77	43	114	115	188	174	--	-	-	-	-	-	-	-	-
MSTRG.26492	0.09	0.09	0.09	0.78	0.76	0.35	0.06	0.25	0.17	0.39	0.27	0.57	2	2	2	14	15	5	1	5	3	6	5	11	--	-	-	-	-	-	-	-	-
MSTRG.26507	0.42	0.72	0.51	1.32	1	0.59	0.47	0.44	0.82	1.41	1.51	1.32	15	28	19	40	33	14	13	15	24	37	48	43	PCMP-H84	Os11g0109600 [Oryza sativa Japonica Group]	-	-	-	-	-	-	-
MSTRG.26537	9.94	10.06	10.07	18.39	18.05	13.03	7.47	9.06	8.57	19.75	18.47	21.69	458	522.64	501.63	746	775.54	402	267	416.6	335.57	674.96	783	942.89	--	Os01g0955600, partial [Oryza sativa Japonica Group]	-	-	-	-	-	-	-
MSTRG.26575	37.38	60.84	53.68	120.63	109.91	188.64	24.9	53.93	53.21	63.65	87.42	98.47	275	483	410	753	758	927	141	380	321	347	576	661	--	wali6 [Hordeum vulgare]	-	-	-	-	-	-	GO:0010466//negative regulation of peptidase activity
MSTRG.266	1.1	0.58	0.4	2.1	4.46	4.24	1.76	0.71	0.38	3.78	1.47	1.11	21	12	8	34	79	54	26	13	6	53	25.02	19.33	ephA	bifunctional epoxide hydrolase 2-like [Hordeum vulgare]	-	-	-	-	GO:0042579//microbody	GO:0016740//transferase activity	GO:0008152//metabolic process
MSTRG.26620	243.36	250.21	282.36	106.76	96.91	108.2	96.09	258.04	350.37	82.31	133.25	179.94	2912	3254	3531	1085	1076	865	889	2974	3453	724	1421	1959	--	PREDICTED: jasmonate-induced protein homolog [Beta vulgaris subsp. vulgaris] [Beta vulgaris]	-	-	-	-	-	-	-
MSTRG.26624	0.5	0.57	0.66	1.76	0.79	1.03	0.1	0.96	0.89	1.46	2.59	1.86	13	16	18	39	19	18	2	24	19	28	60	44	Os11g0417400	probable protein phosphatase 2C 75 [Aegilops tauschii subsp. tauschii] [Aegilops tauschii]	-	-	-	-	GO:0016020//membrane	GO:0004721//phosphoprotein phosphatase activity	-
MSTRG.26707	2.48	3.78	3.42	0.81	0.33	0.56	1.03	2.71	3.1	1.87	2.3	1.05	95.76	158.58	138.21	26.44	11.83	14.44	30.63	100.87	98.5	52.96	79.01	36.94	--	hornerin-like [Hordeum vulgare]	-	-	-	-	-	-	-
MSTRG.26708	4.76	5.25	7.19	0.75	1.06	0.71	2.41	3.82	4.17	0.58	1.57	1.86	146.24	175.42	230.79	19.56	30.17	14.56	57.37	113.13	105.5	13.04	42.99	52.06	--	hornerin-like [Hordeum vulgare]	-	-	-	-	-	-	-
MSTRG.26714	2.07	1.36	1.5	5.16	7.8	7.31	0.72	1.24	2.41	2.07	2.74	1.87	45	32	34	95	157	106	12	26	43	33	53	37	NIP2	NEP1-interacting protein-like 1 [Aegilops tauschii subsp. tauschii] [Aegilops tauschii]	-	-	-	-	GO:0031301//integral component of organelle membrane;GO:0044434//chloroplast part	GO:0046872//metal ion binding	GO:0006351//transcription, DNA-templated;GO:0009314//response to radiation;GO:0010243//response to organonitrogen compound;GO:0044699//single-organism process
MSTRG.26742	17.23	12.86	12.29	5.16	3.74	2.77	12.92	12.29	10.68	4.79	3.63	4.89	381	309	282	96	77	42	221	260	193	78	72	97	--	-	-	-	-	-	-	-	-
MSTRG.26764	42.06	26.73	26.88	73.47	135.85	137.51	38.48	29.74	26.04	133.83	79.26	84.63	608	420	406	902	1822	1328	430	414	310	1422	1021	1113	--	Os08g0374200 [Oryza sativa Japonica Group]	-	-	-	-	-	-	-
MSTRG.26858	0.37	1.25	0.71	8.86	4.65	9.42	1.75	2.18	1.5	8.05	11.49	8	3	11	6	61	35	51	11	17	10	48	83	59	--	-	-	-	-	-	-	-	-
MSTRG.26863	70.27	48.19	60.86	138.73	215.22	287.65	38.13	43.15	35.94	171.98	71.37	109.4	585.59	436.47	530.04	981.92	1664.16	1601.51	245.66	346.36	246.67	1053.49	530.08	829.48	--	-	-	-	-	-	-	-	-
MSTRG.26871	0.81	0.48	0.53	1.74	3.39	4.69	1.39	0.87	0.82	2.12	2.16	1.92	18	11	10	30	61	59	21	20	13	29	38	34	--	E3 ubiquitin-protein ligase SINA-like 2 [Aegilops tauschii subsp. tauschii] [Aegilops tauschii]	-	-	-	-	-	-	-
MSTRG.26917	1.78	2.87	1.95	10.31	9.5	14	1.15	3	2.02	6.51	6.41	7.65	90	158	103	443	446	473	45	146	84	242	289	352	--	OSJNBa0006B20.20-like protein [Zea mays]	-	-	-	-	-	-	-
MSTRG.26955	2.59	2.52	2.24	4.38	6.12	6.14	1.5	2.29	3.78	4.25	3.25	2.38	61	78	68	101	133	106	28	64	81	90	84	66	TPR3	topless-related protein 1-like isoform X2 [Panicum miliaceum]	-	-	-	-	-	-	-
MSTRG.27077	475.55	245.77	259.9	173.99	216.48	278.76	284.72	162.63	129.88	203.9	114.98	126.29	6539	3673	3735	2032	2762	2561	3027	2154	1471	2061	1409	1580	--	PREDICTED: At3g32930 [Prunus dulcis]	-	-	-	-	-	-	-
MSTRG.27095	1.08	1.92	2.08	3.78	2.42	1.8	0.52	0.96	0.54	3.17	3.7	4.37	27	52	54	80	56	30	10	23	11	58	82	99	--	-	-	-	-	-	-	-	-
MSTRG.27098	34.59	19.18	18.48	43.9	80.15	81.26	55.68	18.95	28	104.05	60.05	65.79	360	217	201	388	774	565	448	190	240	796	557	623	ORRM2	organelle RRM domain-containing protein 2, mitochondrial [Brachypodium distachyon]	-	-	-	-	GO:0043231//intracellular membrane-bounded organelle	GO:0003676//nucleic acid binding	-
MSTRG.27128	2.05	2.13	2.38	8.29	7.94	8.19	2.47	1.99	2.54	9.75	8.32	6.99	46	52	56	158.28	165.58	123	43	43	47	161	166.58	142.88	FRS5	protein FAR1-RELATED SEQUENCE 5-like [Brachypodium distachyon]	-	-	-	-	-	-	-
MSTRG.27133	0.29	0.39	0.27	0.17	0.31	0	1.67	2.67	2.43	0	0	0.16	2	3	2	1	2	0	9	18	14	0	0	1	--	hypothetical protein D1007_01445 [Hordeum vulgare]	-	-	-	-	-	-	-
MSTRG.27134	0.05	0	0.2	1.21	0.83	0.39	0.53	0.21	0.19	1.33	1.04	1.19	1	0	4	20	15	5	8	4	3	19	18	21	PCMP-E57	pentatricopeptide repeat-containing protein At1g33350 [Brachypodium distachyon]	-	-	-	-	-	-	-
MSTRG.27141	2.15	1.11	1.21	1.57	2.64	2.93	3.6	2.67	1.98	0.81	1.54	0.72	39	22	23	24	45	36	50	47	30	11	25	12	--	-	-	-	-	-	-	-	-
MSTRG.27159	0.65	0.54	0.44	3.23	1.66	1.52	0.52	0.51	0.49	2.01	2.6	3.22	21	19	15	89	50	33	13	16	13	48	75	95	--	-	-	-	-	-	-	-	-
MSTRG.2718	8.76	2.06	2.31	0.21	1.06	0.4	4.97	1.58	2.6	1.09	0.8	0.2	98	25	27	2	11	3	43	17	24	9	8	2	RL3	protein RADIALIS-like 4 [Aegilops tauschii subsp. tauschii] [Aegilops tauschii]	-	-	-	-	-	-	-
MSTRG.27204	1.07	2.3	2.27	3.52	2.93	1.69	1.53	1.83	1.89	3.99	3.77	5.06	55	129	122	154	140	58	61	91	80	151	173	237	RE1	polyprotein [Oryza sativa Japonica Group]	-	-	-	-	-	-	-
MSTRG.27220	2.12	1.91	1.87	2.31	3.49	2.09	0.9	1.45	1.7	4.57	4.44	2.94	53	52	49	49	81	35	17.35	35	35	84	99	67	--	expressed protein [Oryza sativa Japonica Group]	-	-	-	-	-	-	-
MSTRG.27239	27.48	13.6	14.94	5.44	5.6	9.08	24.66	13.42	14.5	8.51	5.19	5.29	725	390	412	122	137	160	503	341	315	165	122	127	ATL11	RING-H2 finger protein ATL67-like [Hordeum vulgare]	-	-	-	-	GO:0009536//plastid	GO:0043169//cation binding	-
MSTRG.27276	1.08	2.58	2.06	3.68	2.64	3.77	0.84	1.94	2.53	4.75	4.88	6.17	30	78	60	87	68	70	18	52	58	97	121	156	ZMYM1	zinc finger MYM-type protein 1-like [Aegilops tauschii subsp. tauschii] [Aegilops tauschii]	-	-	-	-	GO:0005911//cell-cell junction	-	-
MSTRG.27285	6.75	7.18	7.01	4.53	4.96	3.77	17.54	11.92	13.65	6.63	4.09	5.13	198	229	215	113	135	74	398	337	330	143	107	137	UGT73C5	UDP-glycosyltransferase 73C5-like [Aegilops tauschii subsp. tauschii] [Aegilops tauschii]	Metabolism;Metabolism	Global and overview maps;Metabolism of terpenoids and polyketides	ko01110//Biosynthesis of secondary metabolites;ko00908//Zeatin biosynthesis	K13496;K13496	-	-	-
MSTRG.27360	1.11	2.36	2.2	7.22	6.39	6.99	1.15	1.98	1.67	7.59	6.93	7.79	50	116	104	277	268	211	40	86	62	252	279	320	Os03g0144800	xyloglucan galactosyltransferase KATAMARI1 homolog [Brachypodium distachyon]	-	-	-	-	GO:0031228//intrinsic component of Golgi membrane;GO:0031984//organelle subcompartment	GO:0016740//transferase activity	GO:0000902//cell morphogenesis;GO:0006004//fucose metabolic process;GO:0006464//cellular protein modification process;GO:0007165//signal transduction;GO:0009250//glucan biosynthetic process
MSTRG.27411	9.04	5.07	5.55	11.93	16.36	20.12	4.96	5.67	3.62	15.57	12.34	12.09	198	123	130	214	334	278	78	120	65	237	240	227	--	-	-	-	-	-	-	-	-
MSTRG.27445	1.17	3.46	2.45	7.5	10.8	9.43	2.36	4.08	5.22	12.75	10.06	13.62	30.72	84.53	61.1	146.48	221.74	141.75	41.86	102.23	97.96	197.39	207.81	275.9	CPL2	RNA polymerase II C-terminal domain phosphatase-like 2 isoform X5 [Asparagus officinalis]	-	-	-	-	-	GO:0016791//phosphatase activity	GO:0006355//regulation of transcription, DNA-templated;GO:0006950//response to stress;GO:0009755//hormone-mediated signaling pathway;GO:0040007//growth
MSTRG.27456	0.42	3.08	2.72	0.1	0.09	0	2.49	4.7	3.36	0	0.75	1.1	5	40	34	1	1	0	23	54	33	0	8	12	BZ1	Anthocyanidin 3-O-glucosyltransferase [Hordeum vulgare]	Metabolism;Metabolism;Metabolism	Global and overview maps;Global and overview maps;Biosynthesis of other secondary metabolites	ko01100//Metabolic pathways;ko01110//Biosynthesis of secondary metabolites;ko00942//Anthocyanin biosynthesis	K12930;K12930;K12930	-	-	-
MSTRG.2746	43.58	26.99	29.03	10.64	16.2	17.18	34.21	25.48	27.29	17.09	13.37	11.32	1481	997	1031	307	511	390	899	834	764	427	405	350	SEC11A	signal peptidase complex catalytic subunit SEC11A-like [Aegilops tauschii subsp. tauschii] [Aegilops tauschii]	Genetic Information Processing	Folding, sorting and degradation	ko03060//Protein export	K13280	GO:0009536//plastid;GO:0031090//organelle membrane;GO:0031224//intrinsic component of membrane	GO:0008233//peptidase activity	GO:0009814//defense response, incompatible interaction;GO:0019538//protein metabolic process;GO:0033554//cellular response to stress
MSTRG.27486	7.64	8.6	8.92	31.28	35.58	33.38	8.19	11.19	8.04	19.55	16.76	15.3	340	416	415	1183	1470	993	282	480	295	640	665	620	TY3B-G	OSJNBb0062H02.17 [Oryza sativa Japonica Group]	-	-	-	-	-	-	-
MSTRG.27509	3.59	6.54	6.49	13.06	12.72	9.69	3.52	6.39	4.79	3.49	6.78	5.81	91	180	172	281	299	164	69	156	100	65	153	134	CYP71E1	4-hydroxyphenylacetaldehyde oxime monooxygenase [Hordeum vulgare]	-	-	-	-	-	-	-
MSTRG.27539	0.05	0.1	0	0.67	1.12	1.71	0.07	0.38	0.82	1.06	0.87	0.8	1	2	0	11	20	22	1	7	13	15	15	14	--	retrotransposon protein [Hordeum vulgare]	-	-	-	-	-	-	-
MSTRG.27548	1.57	1.14	1.16	3.11	5.48	4.98	1.35	1.09	1.37	4.75	2.53	2.27	57	45	44	96	185	121	38	38	41	127	82	75	EMB1025	pentatricopeptide repeat-containing protein At4g20090, partial [Brachypodium distachyon]	-	-	-	-	-	-	-
MSTRG.27588	0.64	0.68	0.71	2.47	2.4	1.43	0.76	0.8	0.9	1.88	2.68	2.63	24	28	28	79	84	36	22	29	28	52	90	90	PCMP-E43	Os05g0581300 [Oryza sativa Japonica Group]	-	-	-	-	-	-	-
MSTRG.27595	0.15	0.29	0.17	1.23	1.47	1.68	0.54	0.28	0.3	0.73	0.66	0.91	6	13	7.3	43	56	46	17	11	10	22	24.08	34	--	Os04g0603800, partial [Oryza sativa Japonica Group]	-	-	-	-	GO:0043231//intracellular membrane-bounded organelle	-	-
MSTRG.27660	0.44	0.07	0.04	1.23	1.12	2.22	0.26	0.37	0.1	1.36	0.76	0.18	11	2	1	26	26	37	5	9	2	25	17	4	--	E3 ubiquitin-protein ligase RNF14-like isoform X2 [Aegilops tauschii subsp. tauschii] [Aegilops tauschii]	-	-	-	-	-	GO:0043169//cation binding	GO:0006464//cellular protein modification process;GO:0009607//response to biotic stimulus;GO:0034645//cellular macromolecule biosynthetic process
MSTRG.27712	1.47	4.48	4.7	15.51	6.28	5.44	1.94	5.39	4.42	7.85	10.38	13.99	39	130.82	132	348.94	154	96	40	139	96.91	152.94	246	335.96	NPSN13	novel plant SNARE 13-like isoform X1 [Cucurbita moschata]	-	-	-	-	-	-	-
MSTRG.27724	968.58	785.82	808.94	324.83	367.72	386.89	868.85	676.45	649.15	339.72	255.69	290.06	16581	14621	14473	4723	5841	4425	11500	11154	9153	4275	3901	4518	THF1	chloroplast-localized Ptr ToxA-binding protein1 [Triticum aestivum]	-	-	-	-	GO:0009521//photosystem;GO:0009527//plastid outer membrane;GO:0009532//plastid stroma;GO:0019866//organelle inner membrane;GO:0031224//intrinsic component of membrane;GO:0031976//plastid thylakoid;GO:0044434//chloroplast part	GO:0005488//binding	GO:0006090//pyruvate metabolic process;GO:0006355//regulation of transcription, DNA-templated;GO:0006612//protein targeting to membrane;GO:0007166//cell surface receptor signaling pathway;GO:0009617//response to bacterium;GO:0009658//chloroplast organization;GO:0009668//plastid membrane organization;GO:0009756//carbohydrate mediated signaling;GO:0009767//photosynthetic electron transport chain;GO…
MSTRG.27727	2.83	2.31	2.1	0.32	0.25	0	0.59	3.42	1.28	0.31	0.15	0.55	62	55	48	6	5	0	10	72	23	5	3	11	--	-	-	-	-	-	-	-	-
MSTRG.27740	1.06	1.16	0.84	3.01	3.5	4.12	0.7	0.85	0.38	3.04	2.19	1.77	29	32	24	63	83	73	15	21	8	59	50	42	--	unnamed protein product [Triticum turgidum subsp. durum] [Triticum turgidum]	-	-	-	-	-	-	-
MSTRG.27781	0.08	0.16	0.16	0.3	1.09	2.28	0.22	0.18	0.1	0.81	0.28	0.28	1	2	2	3	12	18	2	2	1	7	3	3	--	uncharacterized protein LOC106866139 [Brachypodium distachyon]	-	-	-	-	-	-	-
MSTRG.27860	1777.85	1771.62	1905.51	4653.81	4557.49	4701.61	1455.7	2256.23	2086.75	3855.79	5172.06	4649.97	18167	19676	20350	40391	43213	32099	11501	22207	17563	28963	47102	43233	ALI1	IDS1 protein [Lolium multiflorum]	-	-	-	-	GO:0030529//intracellular ribonucleoprotein complex	GO:0043169//cation binding	-
MSTRG.27954	333.25	295.37	283.21	142.38	119.13	114.05	469.57	329.78	334	168.77	158.8	174.06	4661.85	4490.93	4140.58	1691.7	1546.37	1066.01	5078.86	4443.67	3848.43	1735.49	1979.89	2215.49	clpP	ATP-dependent Clp protease proteolytic subunit-like [Hordeum vulgare]	-	-	-	-	GO:0009368//endopeptidase Clp complex;GO:0009526//plastid envelope;GO:0009532//plastid stroma;GO:0031976//plastid thylakoid;GO:0044429//mitochondrial part;GO:0044434//chloroplast part	GO:0001071//nucleic acid binding transcription factor activity;GO:0004175//endopeptidase activity;GO:0032550//purine ribonucleoside binding;GO:0046914//transition metal ion binding	GO:0005982//starch metabolic process;GO:0005984//disaccharide metabolic process;GO:0006089//lactate metabolic process;GO:0008104//protein localization;GO:0010468//regulation of gene expression;GO:0016070//RNA metabolic process;GO:0044267//cellular protein metabolic process
MSTRG.27973	0.09	0.17	0.09	198.38	177.6	235.49	0.12	0.29	0	97.63	96.93	63.8	1	2	1	1829.74	1789.64	1708.6	1	3	0	779.37	938.11	630.36	HSP17.4	17.9 kDa class I heat shock protein-like [Aegilops tauschii subsp. tauschii] [Aegilops tauschii]	Genetic Information Processing	Folding, sorting and degradation	ko04141//Protein processing in endoplasmic reticulum	K13993	GO:0044424//intracellular part	-	-
MSTRG.27983	0.24	0.35	0.16	0.81	1.59	1.03	0.4	0.43	0.42	1.31	0.54	0.45	7	11	5	20	43	20	9	12	10	28	14	12	--	-	-	-	-	-	-	-	-
MSTRG.27986	4.12	3.72	3.59	5.18	7.08	4.97	3.59	3.54	4.11	8.8	7.2	7.52	241	236	219	257	384	194	162	199	198	378	375	400	--	-	-	-	-	-	-	-	-
MSTRG.27995	1.96	2.27	2.14	5.57	6.36	5.22	2.93	1.66	1.73	5.66	4.56	3.94	62	80	72	152	193	115	73	52	46	136	131	117	BSL2	Serine/threonine-protein phosphatase [Zea mays]	-	-	-	-	GO:0016020//membrane;GO:0044444//cytoplasmic part	GO:0016787//hydrolase activity;GO:0046914//transition metal ion binding	GO:0008152//metabolic process
MSTRG.28003	1.02	1.42	1.09	2.33	3.99	4.9	1.24	1.51	0.82	4.2	2.8	3.73	33	50	37	64	120	106	31	47	22	100	81	110	PAP27	nucleotide pyrophosphatase/phosphodiesterase-like [Aegilops tauschii subsp. tauschii] [Aegilops tauschii]	-	-	-	-	-	-	-
MSTRG.28036	2.46	3.72	2.4	10.04	8	9.45	16.58	12.36	8.31	6.03	10.06	6.94	51	84	52	177	154	131	266	247	142	92	186	131	PP2A1	protein PHLOEM PROTEIN 2-LIKE A1-like [Hordeum vulgare]	-	-	-	-	-	GO:0001948//glycoprotein binding	GO:0006950//response to stress;GO:0008152//metabolic process;GO:0044763//single-organism cellular process;GO:0044765//single-organism transport;GO:0050794//regulation of cellular process;GO:0051707//response to other organism
MSTRG.28049	0.91	1.5	1.21	1.86	3.17	0.88	0.88	0.89	0.77	3.63	2.08	2.44	20	36	28	35	65	13	15	19	14	59	41	49	--	-	-	-	-	-	-	-	-
MSTRG.28059	2.2	2.17	1.55	3.39	4.86	3.69	2.36	2.19	2.55	5.2	4.1	3.71	77	84	58	102	159	87	64	75	75	135	129	120	--	-	-	-	-	-	-	-	-
MSTRG.28062	1700.7	1143.52	1187.09	329.34	496.78	481.88	1707.94	1289.94	1258.37	622.25	403.14	452.71	31615	23104	23063	5200	8569	5985	24548	23097	19267	8503	6679	7657	OsI_027381	ACT domain-containing protein DS12, chloroplastic isoform X3 [Brachypodium distachyon]	-	-	-	-	GO:0009526//plastid envelope;GO:0009532//plastid stroma;GO:0044434//chloroplast part	GO:0016772//transferase activity, transferring phosphorus-containing groups;GO:0031406//carboxylic acid binding	GO:0006091//generation of precursor metabolites and energy;GO:0006873//cellular ion homeostasis;GO:0006970//response to osmotic stress;GO:0009617//response to bacterium;GO:0009746//response to hexose;GO:0030001//metal ion transport
MSTRG.28086	10.26	8.2	8.16	20.88	20.66	20.09	4.09	9.65	8.26	12.13	12.15	11.69	107	93	89	185	200	140	33	97	71	93	113	111	NRPB9B	DNA-directed RNA polymerases II, IV and V subunit 9B [Brachypodium distachyon]	Genetic Information Processing	Transcription	ko03020//RNA polymerase	K03017	-	-	-
MSTRG.28104	0.84	0.53	0.13	2.58	3.68	3.76	0.37	0.47	1.04	1.6	1.08	1.66	7.45	12.7	3.09	24.35	30.93	21.67	3.05	9.88	11.47	12.78	13.51	21.86	--	protein HGV2-like [Aegilops tauschii subsp. tauschii] [Aegilops tauschii]	-	-	-	-	-	-	GO:0007275//multicellular organism development;GO:0016458//gene silencing;GO:0044238//primary metabolic process;GO:0044260//cellular macromolecule metabolic process
MSTRG.28117	0.92	1.18	1.93	3.68	2.18	3.58	2.61	6.87	3.35	0.5	1.86	1.62	5	7	11	17	11	13	11	36	15	2	9	8	--	-	-	-	-	-	-	-	-
MSTRG.28133	2.18	2.53	1.59	5.75	8.89	6.88	3.19	1.82	2.3	8.64	4.41	5.05	46	58	35	103	174	97	52	37	40	134	83	97	--	-	-	-	-	-	-	-	-
MSTRG.28139	3.89	5.12	3.9	1.86	2.2	1.8	4.92	5.78	5.07	2.4	2.91	2.85	42	60	44	17	22	13	41	60	45	19	28	28	--	Os12g0566100, partial [Oryza sativa Japonica Group]	-	-	-	-	-	-	-
MSTRG.28147	19.79	11.79	11.07	23.64	31.23	40.51	14.97	11.22	10.45	42.54	29.72	26.49	207	134	121	210	303	283	121	113	90	327	277	252	AGO4B	argonaute 4, partial [Triticum aestivum]	-	-	-	-	GO:0000790//nuclear chromatin;GO:0016604//nuclear body;GO:0044444//cytoplasmic part	GO:0008135//translation factor activity, RNA binding	GO:0000725//recombinational repair;GO:0003006//developmental process involved in reproduction;GO:0005982//starch metabolic process;GO:0005984//disaccharide metabolic process;GO:0006260//DNA replication;GO:0006305//DNA alkylation;GO:0006342//chromatin silencing;GO:0006412//translation;GO:0006461//protein complex assembly;GO:0007017//microtubule-based process;GO:0007154//cell communication;GO:00097…
MSTRG.28209	2.6	2.28	1.48	3.79	2.98	2.18	1.82	1.37	1.88	4.28	3.95	4.14	60.86	63.1	34.44	77.07	64.52	36.75	35.11	33.19	39.44	74.75	89.4	95.71	--	Peptide-N4-(N-acetyl-beta-glucosaminyl)asparagine amidase A [Hordeum vulgare]	-	-	-	-	GO:0005618//cell wall;GO:0031090//organelle membrane;GO:0043231//intracellular membrane-bounded organelle;GO:0044444//cytoplasmic part	-	-
MSTRG.28216	1.68	1.35	1.27	3.04	4.52	4.39	2.35	1.31	1.95	5.7	3.06	1.92	24	21	19	37	60	42	26	18	23	60	39	25	RPL6	60S ribosomal protein L6, mitochondrial [Hordeum vulgare]	Genetic Information Processing	Translation	ko03010//Ribosome	K02933	GO:0009526//plastid envelope;GO:0009532//plastid stroma;GO:0044391//ribosomal subunit	GO:0003723//RNA binding;GO:0005198//structural molecule activity	GO:0006796//phosphate-containing compound metabolic process;GO:0009725//response to hormone;GO:0010467//gene expression;GO:0016043//cellular component organization;GO:0019637//organophosphate metabolic process;GO:0032774//RNA biosynthetic process;GO:0044085//cellular component biogenesis;GO:0044281//small molecule metabolic process;GO:0044763//single-organism cellular process
MSTRG.28227	7.03	6.73	8.48	20.88	38.38	25.96	8.46	6.54	5.24	27.49	23	25.03	145	151	183	366	735	358	135	130	89	417	423	470	FAD7	omega-3 fatty acid desaturase, chloroplastic [Hordeum vulgare]	-	-	-	-	GO:0009528//plastid inner membrane;GO:0031224//intrinsic component of membrane	GO:0016705//oxidoreductase activity, acting on paired donors, with incorporation or reduction of molecular oxygen	GO:0006633//fatty acid biosynthetic process;GO:0006950//response to stress;GO:0009628//response to abiotic stimulus
MSTRG.28251	2.97	2.22	1.82	1.07	1.36	1.25	3.19	2.14	2.72	0.92	0.8	1.4	80	66	52	26	36	22	62	55	59	18	20	35	--	-	-	-	-	-	-	-	-
MSTRG.28263	0.38	0.75	0.91	2.22	2.05	2.04	0.68	1.05	0.86	1.48	2	1.61	25	54	63	125	126	90	35	67	47	72	118	97	--	hypothetical protein BRADI_1g10635v3 [Brachypodium distachyon]	-	-	-	-	-	-	-
MSTRG.2827	1.9	2.03	1.45	1.25	1.64	4.2	0.98	1.02	0.55	0.21	0.43	0.08	25	29	20	14	20	37	10	13	6	2	5	1	--	-	-	-	-	-	-	-	-
MSTRG.28308	2.71	1.6	2.01	15.34	23.64	27.14	0.99	1.55	1.18	16.08	14.53	19.53	67	43	52	322	542	448	19	37	24	292	320	439	PP2C50	probable protein phosphatase 2C 50 [Aegilops tauschii subsp. tauschii] [Aegilops tauschii]	Environmental Information Processing;Environmental Information Processing	Signal transduction;Signal transduction	ko04075//Plant hormone signal transduction;ko04016//MAPK signaling pathway - plant	K14497;K14497	-	GO:0004721//phosphoprotein phosphatase activity	-
MSTRG.28326	14.46	9.77	10.62	20.33	34.56	38.42	10.53	7.81	5.69	21.65	12.46	15.73	117.21	86.12	90	140	260	208.1	66	61	38	129	90	116	--	-	-	-	-	-	-	-	-
MSTRG.2835	0.07	0.31	0.06	1.12	2.56	1.52	0.18	0.07	0.08	0.65	0.38	0.6	1	5	1	14	35	15	2	1	1	7	5	8	--	AP-1 complex subunit gamma-2 [Zea mays]	-	-	-	-	-	-	-
MSTRG.28382	2.74	4.99	4.33	7.51	8.32	10.03	3.63	4.24	5.27	11.54	13.96	12.41	43	85	71	100	121	105	44	64	68	133	195	177	GAUT9	probable galacturonosyltransferase 9 [Brachypodium distachyon]	Metabolism;Metabolism	Global and overview maps;Carbohydrate metabolism	ko01100//Metabolic pathways;ko00520//Amino sugar and nucleotide sugar metabolism	K13648;K13648	GO:0016020//membrane;GO:0031984//organelle subcompartment;GO:0043231//intracellular membrane-bounded organelle	GO:0008194//UDP-glycosyltransferase activity	GO:0000271//polysaccharide biosynthetic process;GO:0010394//homogalacturonan metabolic process
MSTRG.28438	12.68	6.74	6.79	21.86	23.75	17.74	8.69	13.32	9.81	41.69	29.81	29.2	168	97	94	246	292	157	89	170	107	406	352	352	CML16	probable calcium-binding protein CML35 [Aegilops tauschii subsp. tauschii] [Aegilops tauschii]	Organismal Systems	Environmental adaptation	ko04626//Plant-pathogen interaction	K13448	GO:0016020//membrane;GO:0044424//intracellular part	GO:0005488//binding	GO:0006950//response to stress;GO:0009620//response to fungus;GO:0009987//cellular process;GO:0048580//regulation of post-embryonic development;GO:0048856//anatomical structure development;GO:0051171//regulation of nitrogen compound metabolic process
MSTRG.28481	13.56	11.15	11.76	20.28	31.56	31.06	11.59	10.52	9.31	26.24	17.32	17.1	381	351	339	497	822	586	253	286	220	529	427	434	--	embryo defective 2735 [Zea mays]	-	-	-	-	-	-	GO:0003006//developmental process involved in reproduction
MSTRG.28492	1.52	3.09	3.92	0.72	0.73	0.34	0.34	1.17	2.07	1.05	2.21	0.41	24.58	54.37	66.32	9.95	10.96	3.68	4.31	18.22	27.54	12.5	31.86	6.1	--	centromere protein V [Brachypodium distachyon]	-	-	-	-	-	GO:0016829//lyase activity	-
MSTRG.28493	5.6	4.3	4.62	8.4	12.95	12.78	4.04	4.3	2.19	12.31	8.79	8.09	144.42	120.63	124.68	184.05	310.04	220.32	80.69	106.78	46.46	233.5	202.14	189.9	--	centromere protein V [Brachypodium distachyon]	-	-	-	-	-	GO:0016829//lyase activity	-
MSTRG.28678	0.06	0	0	1.1	1.96	2.37	0.08	0	0	1.2	0.53	0.32	1	0	0	16	31	27	1	0	0	15	8	5	--	mitochondrial metalloendopeptidase OMA1-like [Aegilops tauschii subsp. tauschii] [Aegilops tauschii]	-	-	-	-	-	-	-
MSTRG.28690	33.3	10.43	12.87	45.92	76.11	77.98	23.77	13.08	11.2	73.37	44.71	50.38	473	161	191	554	1003	740	261	179	131	766	566	651	PABN3	polyadenylate-binding protein 2 [Brachypodium distachyon]	Genetic Information Processing	Translation	ko03015//mRNA surveillance pathway	K14396	GO:0016604//nuclear body;GO:0031090//organelle membrane	GO:0070717//poly-purine tract binding	-
MSTRG.28707	3.15	3	3.26	8.21	11.52	10.11	4.44	4.26	4.2	16.95	10.23	9.43	112	116	121	248	380	240	122	146	123	443	324	305	PCMP-H65	pentatricopeptide repeat-containing protein At4g01030, mitochondrial [Brachypodium distachyon]	-	-	-	-	-	-	-
MSTRG.28796	7.55	9.78	9.41	16.88	18.3	16.31	10.37	11.61	15.76	21.98	17.99	21.55	135	196	182	276	328	214	148	204	240	314	316	382	--	Leucoanthocyanidin reductase [Hordeum vulgare]	-	-	-	-	-	-	-
MSTRG.28817	206.2	562.97	524.39	281.31	131.48	125.47	147.27	401.59	248.69	88.05	164.15	182.9	4144.1	12297.2	11014.6	4802.04	2451.89	1684.77	2288.38	7774.11	4116.63	1300.86	2940.11	3344.56	BANGLUC	lichenase-2 [Brachypodium distachyon]	-	-	-	-	GO:0005576//extracellular region	GO:0004553//hydrolase activity, hydrolyzing O-glycosyl compounds	GO:0044238//primary metabolic process
MSTRG.2887	0.63	0.55	0.47	3.42	3.44	3.23	0.4	0.39	0.45	2.73	2.23	2.13	33	33	27	159	171	116	17	21	20	107	109	105	ABCG43	ABC transporter G family member 43 [Brachypodium distachyon]	-	-	-	-	-	GO:0017111//nucleoside-triphosphatase activity;GO:0032550//purine ribonucleoside binding	GO:0044765//single-organism transport
MSTRG.28900	1.84	0.53	1.02	1.6	3.76	3.11	1.06	0.8	1	3.75	2.28	2.5	38	12	22	28	72	43	17	16	17	57	42	47	MED11	mediator of RNA polymerase II transcription subunit 11 [Brachypodium distachyon]	-	-	-	-	GO:0043234//protein complex	-	GO:0006355//regulation of transcription, DNA-templated
MSTRG.28936	0.56	0.51	1.06	4.06	4.79	2.83	0.14	1.85	0.54	3.63	1.99	2.69	5	5	10	31	40	17	1	16	4	24	16	22	--	Os10g0351414 [Oryza sativa Japonica Group]	-	-	-	-	-	-	-
MSTRG.28965	0.16	0.15	0.23	1.97	3.51	4.64	0.51	0.08	0.19	1.19	0.72	0.61	2	2	3	21.06	41.04	39.04	5	1	2	11	8.09	7	FMOGS-OX2	flavin-containing monooxygenase FMO GS-OX-like 2 isoform X2 [Aegilops tauschii subsp. tauschii] [Aegilops tauschii]	-	-	-	-	-	GO:0000166//nucleotide binding;GO:0016709//oxidoreductase activity, acting on paired donors, with incorporation or reduction of molecular oxygen, NAD(P)H as one donor, and incorporation of one atom of oxygen	GO:0000097//sulfur amino acid biosynthetic process;GO:0009683//indoleacetic acid metabolic process;GO:0019761//glucosinolate biosynthetic process;GO:0030001//metal ion transport;GO:0032412//regulation of ion transmembrane transporter activity
MSTRG.28995	2.84	1.88	1.81	0.74	0	0	0.2	4.09	1.91	1.07	1.94	1.21	18	13	12	4	0	0	1	25	10	5	11	7	--	-	-	-	-	-	-	-	-
MSTRG.28996	39.31	38.38	35.73	27.51	13.02	20.7	29.28	41.94	37.3	40.4	44.43	49.04	540	573	513	321	166	190	311	555	422	408	544	613	--	Os11g0665600 [Oryza sativa Japonica Group]	-	-	-	-	-	-	-
MSTRG.29000	5.79	4.15	3.92	10.12	15.66	13.18	3.86	3.42	3.49	12.54	9.53	6.02	167	130	119	248	421	254	86	95	83	266	245	158	At1g80870	ATP binding protein [Zea mays]	-	-	-	-	-	-	-
MSTRG.29004	4.12	2.66	3.51	8.23	12.1	11.71	4.98	2.88	3.52	7.92	6.2	5.22	46	33	41	78	126	88	43	31	33	65	63	53	FD	FD-like 15 protein [Hordeum vulgare]	-	-	-	-	-	GO:0003677//DNA binding	GO:0010033//response to organic substance;GO:0010468//regulation of gene expression;GO:0044699//single-organism process
MSTRG.29011	3.7	2.07	1.55	6.66	8.34	6.22	2.84	1.68	0.7	1.89	3.04	5.96	64	39	28	98	134	72	38	28	10	24	47	94	--	-	-	-	-	-	-	-	-
MSTRG.29047	51.04	101.38	103.02	16.3	15.07	18.63	29.12	95.09	129.02	15.6	45.03	39.03	365	788	770	99	100	89	161	655	760	82	287	254	--	Inhibitor I family protein [Zea mays]	-	-	-	-	-	-	GO:0010466//negative regulation of peptidase activity
MSTRG.29084	5.97	6.35	6.32	10.94	20.3	16.52	7.17	6.37	5.43	24.7	15.59	14.1	140	162	155	218	442	259	130	144	105	426	326	301	--	-	-	-	-	-	-	-	-
MSTRG.29098	20.54	34.74	33.62	38.93	22.38	22.32	20.57	41.11	34.02	45.72	63.24	74.52	456	838	780	734	461	331	353	879	622	746	1251	1505	IAA16	Auxin-responsive protein IAA16 [Hordeum vulgare]	Environmental Information Processing	Signal transduction	ko04075//Plant hormone signal transduction	K14484	GO:0009536//plastid;GO:0016021//integral component of membrane	GO:0001071//nucleic acid binding transcription factor activity;GO:0003676//nucleic acid binding;GO:0016791//phosphatase activity	GO:0001101//response to acid chemical;GO:0006796//phosphate-containing compound metabolic process;GO:0006801//superoxide metabolic process;GO:0006970//response to osmotic stress;GO:0009267//cellular response to starvation;GO:0009409//response to cold;GO:0009411//response to UV;GO:0009620//response to fungus;GO:0009718//anthocyanin-containing compound biosynthetic process;GO:0009725//response to h…
MSTRG.29151	0	0	0	0.58	0.71	2.7	0	0	0	0	0	0	0	0	0	3	4	11	0	0	0	0	0	0	--	-	-	-	-	-	-	-	-
MSTRG.29245	19.06	20.87	20.91	8.7	8.24	8.45	17.57	21.9	18.1	12.22	13.69	19.08	523	809	706	250	254	185	441	717	532	273	422	543	--	-	-	-	-	-	-	-	-
MSTRG.29265	12.3	20.86	22.12	32.86	26.67	19.13	10.62	18.62	16.84	30.42	36.82	35.67	439	809	825	996	883	456	293	640	495	798	1171	1158	--	hAT family dimerization domain containing protein [Hordeum vulgare]	-	-	-	-	-	-	-
MSTRG.29278	0.49	0.18	0.09	0.34	0.52	0.29	0	0.1	0	1.32	0.55	0.96	5	2	1	3	5	2	0	1	0	10	5	9	--	embryo defective 2735 [Zea mays]	-	-	-	-	-	-	GO:0003006//developmental process involved in reproduction
MSTRG.29288	2.21	1.99	1.47	6.72	11.58	8.62	2.11	2.09	1.11	7.25	7.48	6.49	46	45	32	119	224	120	34	42	19	111	139	123	At1g16060	AP2-like ethylene-responsive transcription factor At1g16060 isoform X2 [Brachypodium distachyon]	-	-	-	-	GO:0043231//intracellular membrane-bounded organelle	GO:0003676//nucleic acid binding;GO:0003700//transcription factor activity, sequence-specific DNA binding	GO:0001101//response to acid chemical;GO:0006355//regulation of transcription, DNA-templated;GO:0006970//response to osmotic stress;GO:0010029//regulation of seed germination;GO:0010557//positive regulation of macromolecule biosynthetic process;GO:0040007//growth;GO:0046889//positive regulation of lipid biosynthetic process
MSTRG.29298	15.43	7.97	7.78	12.44	19.47	27.83	7.24	4.61	4.87	26.02	15.65	15.1	146	82	77	100	171	176	53	42	38	181	132	130	--	-	-	-	-	-	-	-	-
MSTRG.29299	0.08	0.42	0.52	4.82	2.74	3.94	0.16	0.52	0.56	0.97	2.39	2.43	2	11	13	98	61	63	3	12	11	17	51	53	--	protein ALP1-like [Zea mays]	-	-	-	-	-	-	-
MSTRG.29327	0.75	0.87	0.83	3.19	0.75	2.31	0.9	0.75	1	2.37	2.04	1.81	30	38	35	109	28	62	28	29	33	70	73	66	--	-	-	-	-	-	-	-	-
MSTRG.29351	1.82	3.14	1.74	2.68	1.23	0.17	0.29	0.95	0.83	2.32	3.7	3	16	30	16	20	10	1	2	8	6	15	29	24	--	-	-	-	-	-	-	-	-
MSTRG.29353	0.47	0.49	0.67	2.28	2.21	2.2	0.53	0.67	0.36	2	2.37	2.19	8	9	12	33	35	25	7	11	5	25	36	34	NLP1	Protein NLP1 [Hordeum vulgare]	-	-	-	-	-	-	GO:0010467//gene expression;GO:0034645//cellular macromolecule biosynthetic process
MSTRG.29354	0.55	4.23	2.9	0.16	0.45	0.41	0.36	4.45	2.68	0.19	0.31	0.3	4	33.32	22	1	3	2	2	31.09	16	1	2	2	At5g45910	GDSL esterase/lipase [Hordeum vulgare]	-	-	-	-	-	GO:0016788//hydrolase activity, acting on ester bonds	-
MSTRG.29359	1.62	0.8	0.88	2.76	3.63	3.37	1.48	1.18	1.17	2.88	2.24	3.37	34	19	20	50	71	48	24	24	21	46	42	66	--	-	-	-	-	-	-	-	-
MSTRG.294	1.54	2.89	2.81	6.38	7.86	11.88	5.37	4.52	3.42	13.74	9.81	8.49	29	81	76	145	146	160	74	105	76	198	213	207	--	-	-	-	-	-	-	-	-
MSTRG.29405	2.01	1.56	1.33	0.36	0.67	0.92	1.6	0.32	0.94	0	0	0	13	11	9	2	4	4	8	2	5	0	0	0	--	-	-	-	-	-	-	-	-
MSTRG.29413	13.36	14.57	14.36	36.15	41.79	36.3	11.8	11.2	12.54	33.36	39.71	28.35	347.84	412.38	390.97	799.69	1009.8	631.65	237.54	280.87	269.09	638.59	921.6	671.79	--	NAD(P)-binding Rossmann-fold superfamily protein [Zea mays]	-	-	-	-	-	-	-
MSTRG.2943	0.56	0.74	0.55	2.67	2.75	1.97	0.59	1.11	1.02	4.14	3.76	3.48	27	39	28	110	124	64	22	52	41	148	163	154	PCMP-E73	pentatricopeptide repeat-containing protein [Hordeum vulgare]	-	-	-	-	-	-	-
MSTRG.29449	0.13	1.31	0.74	0	0	0	0	1.2	0.31	0.18	0.29	0.28	1	11	6	0	0	0	0	9	2	1	2	2	WAKL10	wall-associated receptor kinase 1 isoform x1 [Hordeum vulgare]	-	-	-	-	GO:0043231//intracellular membrane-bounded organelle	GO:0001871//pattern binding;GO:0004672//protein kinase activity;GO:0032550//purine ribonucleoside binding;GO:0046872//metal ion binding	GO:0006464//cellular protein modification process
MSTRG.29510	1.53	2.01	2.31	3.18	3.81	5.08	0.6	1.54	0.51	3.48	3.44	3.88	33	47	52	58	76	73	10	32	9	55	66	76	--	Protein TolB [Zea mays]	-	-	-	-	GO:0005618//cell wall;GO:0043231//intracellular membrane-bounded organelle	-	-
MSTRG.29563	2.62	2.17	1.97	3.89	4.57	3.99	2.4	2.27	3.48	5.86	4.86	7.64	120	108	94	151	194	122	85	100	131	197	198	318	IP5P15	type II inositol polyphosphate 5-phosphatase 15 [Brachypodium distachyon]	-	-	-	-	-	-	GO:0044237//cellular metabolic process;GO:0044238//primary metabolic process;GO:0071704//organic substance metabolic process
MSTRG.29605	0.91	2.08	2.33	6.35	3.69	4.31	0.73	1.79	2.48	5.26	7.02	6.2	37	92	99	219	139	117	23	70	83	157	254	229	NMAT2	nuclear intron maturase 2, mitochondrial [Brachypodium distachyon]	-	-	-	-	GO:0009536//plastid	GO:0003676//nucleic acid binding;GO:0034061//DNA polymerase activity	GO:0006260//DNA replication;GO:0006396//RNA processing;GO:0009791//post-embryonic development
MSTRG.29625	4.85	3.09	3	7.48	9.15	10.47	4.43	2.07	3.29	11.55	10.49	11.14	68	47	44	89	119	98	48	28	38	119	131	142	--	harpin-induced protein [Hordeum vulgare]	-	-	-	-	-	-	-
MSTRG.29629	4.52	1.96	4	1	2.39	1.53	7.72	4.52	3.42	5.1	5.45	3.66	53	25	49	10	26	12	70	51	33	44	57	39	--	Transducin/WD40 repeat-like superfamily protein [Zea mays]	-	-	-	-	-	-	-
MSTRG.29647	53.94	70.49	72.78	141.41	88.9	99.19	35.55	61.62	60.99	101.92	129.79	137.73	2082	2957	2936	4636	3184	2558	1061	2291	1939	2892	4465	4837	--	Os02g0216300, partial [Oryza sativa Japonica Group]	-	-	-	-	-	-	-
MSTRG.29676	6.14	6.49	7.07	8.46	13.56	11.47	5.31	5.42	5.02	15.41	9.44	13.38	181	208	218	212	371	226	121	154	122	334	248	359	Os04g0499300	eukaryotic translation initiation factor-like [Cucurbita maxima]	Genetic Information Processing	Translation	ko03013//RNA transport	K03260	GO:0043231//intracellular membrane-bounded organelle;GO:0044444//cytoplasmic part	GO:0003723//RNA binding	GO:0006412//translation
MSTRG.29696	1.38	2.43	2.22	8.29	3.58	1.76	0.57	2.09	2.3	4.42	6.03	6.73	124.59	237.57	209.39	634.09	298.86	106.16	39.71	181.42	170.58	292.55	484.13	551.38	pol	DNA-directed DNA polymerase [Handroanthus impetiginosus]	-	-	-	-	-	-	-
MSTRG.29697	5.47	2.09	1.27	4.73	7.86	3.56	2.35	0.86	1.03	10.15	5.07	5.78	49.41	20.43	11.61	33.91	60.14	21.84	19.29	6.58	7.42	67.45	38.87	43.62	--	-	-	-	-	-	-	-	-
MSTRG.29706	0.55	1.34	1.05	2.47	1.35	1.49	1	1.6	1.67	2.27	2.62	2.61	32	85	64	122	73	58	45	90	80	97	136	138	SAUR39	pentatricopeptide repeat-containing protein At3g22470, mitochondrial-like [Aegilops tauschii subsp. tauschii] [Aegilops tauschii]	-	-	-	-	-	-	-
MSTRG.29719	43.27	39.48	41.17	86.85	64.08	60.25	33.03	28.78	29.07	82.18	98.29	104.01	732	726	728	1248	1006	681	432	469	405	1022	1482	1601	JMJ30	lysine-specific demethylase JMJ30-like isoform X1 [Aegilops tauschii subsp. tauschii] [Aegilops tauschii]	-	-	-	-	-	-	GO:0008152//metabolic process;GO:0048511//rhythmic process;GO:0050789//regulation of biological process
MSTRG.29741	1.61	1.33	1.22	3.4	7.37	5.66	2.09	1.15	1.01	9.38	3.56	3.42	29	26	23	52	123	68	29	20	15	124	57	56	sec61a	Protein transport protein Sec61 subunit alpha [Hordeum vulgare]	Genetic Information Processing;Cellular Processes;Genetic Information Processing	Folding, sorting and degradation;Transport and catabolism;Folding, sorting and degradation	ko04141//Protein processing in endoplasmic reticulum;ko04145//Phagosome;ko03060//Protein export	K10956;K10956;K10956	GO:0043231//intracellular membrane-bounded organelle	-	GO:0009987//cellular process;GO:0044238//primary metabolic process;GO:0044765//single-organism transport;GO:0071702//organic substance transport;GO:0071704//organic substance metabolic process
MSTRG.29778	4.82	3.55	3.48	21.68	49.51	50.65	4.43	3.67	3.12	22.58	14.18	13.42	45	36	34	172	429	316	32	33	24	155	118	114	PSK4	phytosulfokines-like [Dendrobium catenatum]	-	-	-	-	-	-	GO:0009653//anatomical structure morphogenesis;GO:0048869//cellular developmental process
MSTRG.29779	3.04	2.9	2.55	5.61	8.07	6.71	3.05	3.16	2.49	5.44	4.7	5.05	77	106	91	168	197	116	55	106	65	108	140	159	--	proline-rich receptor-like protein kinase PERK8 [Brachypodium distachyon]	-	-	-	-	-	GO:0016772//transferase activity, transferring phosphorus-containing groups	-
MSTRG.29809	1.67	2.2	1.97	4.75	4.83	4.53	2.24	2.1	2.17	2.75	3.55	3.01	121	173	149	292	324	219	125	146	129	146	229	198	ILP1	transcriptional repressor ILP1 [Aegilops tauschii subsp. tauschii] [Aegilops tauschii]	-	-	-	-	-	-	-
MSTRG.29812	2.75	2.81	2.84	4.31	4.98	4.28	1.65	1.75	2.01	4.74	4.3	4.5	95	166	146	188	180	102	45	94	85	126	199	216	--	unnamed protein product [Triticum turgidum subsp. durum] [Triticum turgidum]	-	-	-	-	-	-	-
MSTRG.29820	0.73	1.03	0.74	3.1	2.09	2.71	1.01	1.25	1.57	2.94	2.18	1.61	17	26	18	61	45	42	18	28	30	50	45	34	BPM1	BTB/POZ and MATH domain-containing protein 1 [Brachypodium distachyon]	-	-	-	-	-	-	-
MSTRG.29933	7.85	2.45	2.99	1.01	1.9	1.58	5.86	4.18	2.93	4.24	2.32	2.43	156	53	62	17	35	21	90	80	48	62	41	44	--	ankyrin-2-like [Brachypodium distachyon]	-	-	-	-	-	-	-
MSTRG.29952	1.99	1.88	1.35	4.32	4.3	4.32	1.49	2.12	2.61	4.21	4.24	3.8	38	39	27	70	76	55	22	39	41	59	72	66	Os03g0733400	zinc finger BED domain-containing protein RICESLEEPER 2 [Sorghum bicolor]	-	-	-	-	-	-	-
MSTRG.29955	0.09	0.9	1.88	0.63	0.48	0	0.12	1.29	0.43	0.12	0.1	0.1	1	11	22	6	5	0	1	14	4	1	1	1	--	-	-	-	-	-	-	-	-
MSTRG.2996	0.11	0.58	0.58	1.68	1.24	1.07	0.64	0.71	1.03	2.13	2.06	2.11	4	23	22	52	42	26	18	25	31	57	67	70	PCMP-H76	pentatricopeptide repeat-containing protein At3g47530 [Brachypodium distachyon]	-	-	-	-	GO:0043231//intracellular membrane-bounded organelle	-	-
MSTRG.29983	2.18	4.72	4.53	14.03	7.4	6.41	2.51	9.81	5.6	8.35	11.37	13.87	47	117	109	270	154	97	44	213	105	134	228	284	--	-	-	-	-	-	-	-	-
MSTRG.3012	0	0	0.08	0.31	1.59	0.91	0	0	0	0.83	0.29	0.29	0	0	1	3	17	7	0	0	0	7	3	3	--	U-box domain-containing protein 4 [Triticum urartu]	-	-	-	-	-	-	-
MSTRG.30163	6.31	4.21	3.12	5.87	11.13	11.63	8.63	5.54	6.26	16.33	9.23	11.49	134	97	69	106	219	165	141	113	109	255	175	222	--	-	-	-	-	-	-	-	-
MSTRG.30171	0	0.05	0.11	3.08	4.2	4.27	0	0	0	1.11	0.52	0.83	0	1	2	45	67	49	0	0	0	14	8	13	--	-	-	-	-	-	-	-	-
MSTRG.30172	5.78	7.87	6.66	9.9	10.18	8.81	6.87	8.99	8.14	13.18	12.21	15.7	441	652	531	641	720	449	405	660	511	739	830	1089	--	ATP synthase subunit 6 [Triticum aestivum]	-	-	-	-	-	-	-
MSTRG.30230	3.47	5.08	5.28	19.29	24.46	19.26	6.97	5.26	7.49	23.49	23.64	19.22	183.47	332	327	975	1244	699	286	295	365	940	1237	1050	--	-	-	-	-	-	-	-	-
MSTRG.30241	0.53	0.36	0.51	1.37	2.5	2.1	1	0.1	0.24	1.58	1.19	0.9	11	8	11	24	48	29	16	2	4	24	22	17	--	Zinc finger CCCH domain-containing protein 43 [Hordeum vulgare]	-	-	-	-	-	-	-
MSTRG.30279	583.04	332.37	374.09	182.59	237.02	205.29	890.48	413.43	429.53	265.37	309.78	246.84	5628	3487	3774	1497	2123	1324	6646	3844	3415	1883	2665	2168	ACBP1	PREDICTED: acyl-CoA-binding protein [Oryza brachyantha]	-	-	-	-	GO:0005618//cell wall;GO:0016020//membrane;GO:0044444//cytoplasmic part	GO:0005543//phospholipid binding;GO:0046872//metal ion binding	GO:0000097//sulfur amino acid biosynthetic process;GO:0001101//response to acid chemical;GO:0003006//developmental process involved in reproduction;GO:0006970//response to osmotic stress;GO:0006996//organelle organization;GO:0009409//response to cold;GO:0009642//response to light intensity;GO:0009845//seed germination;GO:0010038//response to metal ion;GO:0032958//inositol phosphate biosynthetic p…
MSTRG.30334	42.39	32.66	33.27	68.56	74	78.15	40.47	36.44	37.58	66.94	51.61	50.04	634	531	520	871	1027	781	468	525	463	736	688	681	At1g09760	U2 small nuclear ribonucleoprotein A' [Oryza sativa Japonica Group]	Genetic Information Processing	Transcription	ko03040//Spliceosome	K11092	GO:0009536//plastid;GO:0016604//nuclear body;GO:0032991//macromolecular complex;GO:0043232//intracellular non-membrane-bounded organelle;GO:0044423//virion part	GO:0003676//nucleic acid binding	GO:0000377//RNA splicing, via transesterification reactions with bulged adenosine as nucleophile;GO:0006950//response to stress;GO:0009451//RNA modification
MSTRG.30377	1.47	1.51	1.62	3.99	3.76	6.7	1.02	1.5	1.42	5.35	3.54	3.44	56	64	65	134	140	175	30	54	45	158	125	125	--	-	-	-	-	-	-	-	-
MSTRG.30386	4.84	2.81	2.2	1.76	1.8	0.95	3.06	2.15	2.03	2.43	1.75	1.39	84	53	40	26	29	11	41	36	29	31	27	22	--	-	-	-	-	-	-	-	-
MSTRG.3041	20.17	21.02	19.6	61.13	56.56	57.49	18.36	17.97	23.96	53.86	53.09	51.73	324	367	329	834	843	617	228	278	317	636	760	756	MYBS3	MYB-related protein [Hordeum vulgare]	-	-	-	-	-	GO:0005488//binding	-
MSTRG.30414	0.16	0.27	0.47	1.58	0.99	0.63	0.27	0.3	0.37	0.43	0.79	0.95	13	23.36	39.53	107.97	73.56	34.09	16.96	23.1	24.7	25.3	56.7	69.4	--	Uncharacterized protein Zm00014a_035139 [Zea mays]	-	-	-	-	-	-	-
MSTRG.30415	0.82	1.02	0.59	3.91	6.85	6.31	0.51	1.22	1.05	4.98	2.94	3.6	23	64.64	34.47	195.03	336.44	202.91	15.04	71.9	48.3	169.7	147.3	189.6	--	uncharacterized protein LOC101766815 [Setaria italica]	-	-	-	-	-	-	-
MSTRG.3046	3	3.74	2.87	10.26	15.6	13.08	3.73	3.2	3.43	13.47	11.01	12.32	135	233	173	480	659	366	129	170	154	450	536	638	KIN13A	Kinesin-like protein KIF2C [Hordeum vulgare]	-	-	-	-	-	-	-
MSTRG.30501	0.3	0.74	0.39	3.17	2.36	2.17	0.44	0.84	0.41	2.84	3.02	4.92	9	24	12	80	65	43	10	24	10	62	80	133	--	-	-	-	-	-	-	-	-
MSTRG.30516	0	0.1	0.15	1.32	1.07	1.56	0.21	0.17	0.2	1.53	1.02	1.65	0	2	3	21	18.6	19.47	3	3	3	21	17	28	--	-	-	-	-	-	-	-	-
MSTRG.30521	2.37	1.7	1.77	1.35	2.35	2.38	0.29	0.5	0.58	2.67	2.03	3.29	64	50	50	31	59	43	6	13	13	53	49	81	R-S	anthocyanin regulatory R-S protein-like [Aegilops tauschii subsp. tauschii] [Aegilops tauschii]	-	-	-	-	-	GO:0005488//binding	GO:0008152//metabolic process;GO:0045165//cell fate commitment;GO:0048856//anatomical structure development
MSTRG.30527	3.21	2.38	2.84	12.52	11.97	14.14	2	1.73	2.34	9.38	7.87	9.96	108	87	100	358	374	318	52	56	65	232	236	305	--	-	-	-	-	-	-	-	-
MSTRG.30528	0.21	0.3	0.77	2.42	7.15	8.19	1.21	0.19	0.07	1.47	1.17	1.24	3	5	12	31	102	85	15	3	1	17	15	17	--	-	-	-	-	-	-	-	-
MSTRG.30583	0.45	3.33	2.88	30.69	68.75	104.84	0.58	3.91	2.56	16.24	10.94	5.13	3	24	20	173	423.37	464.86	3	25	14	79.22	64.7	31	--	unnamed protein product [Triticum turgidum subsp. durum] [Triticum turgidum]	-	-	-	-	-	-	-
MSTRG.30664	0.23	0.31	0.26	0.71	0.83	1.1	0.3	0.31	0.37	2.36	0.86	1.03	7	10	8	18	23	22	7	9	9	52	23	28	--	-	-	-	-	-	-	-	-
MSTRG.30687	7.11	4.28	5.18	1.36	0.65	1.14	5.21	3.32	3.13	2.22	1.94	1.74	309	202	235	50	26	33	175	139	112	71	75	68.77	CGA1	protein CYTOKININ-RESPONSIVE GATA TRANSCRIPTION FACTOR 1-like [Oryza sativa Japonica Group]	-	-	-	-	GO:0043231//intracellular membrane-bounded organelle	GO:0000975//regulatory region DNA binding;GO:0046914//transition metal ion binding	GO:0006355//regulation of transcription, DNA-templated;GO:0009314//response to radiation;GO:0009757//hexose mediated signaling;GO:0009887//organ morphogenesis;GO:0009909//regulation of flower development;GO:0010029//regulation of seed germination;GO:0010476//gibberellin mediated signaling pathway;GO:0048511//rhythmic process;GO:0048528//post-embryonic root development;GO:0048869//cellular develop…
MSTRG.30690	0.82	1.4	2.05	3.01	4.72	3.15	1.01	1.37	0.7	4.48	3.05	3.49	20	37	52	62	106.14	51	19	32	14	79.87	66	77	--	-	-	-	-	-	-	-	-
MSTRG.3073	8.2	6.03	8.08	5.72	9.51	8.68	5.71	6.22	3.83	2.06	2.26	1.8	130	104	134	77	140	92	70	95	50	24	32	26	--	ARGOS-D [Triticum aestivum]	-	-	-	-	-	-	-
MSTRG.30735	0.27	0.34	0.09	1.07	2.36	3.14	0.59	0.09	1	2.36	1.23	1.2	3	4	1	10	24	23	5	1	9	19	12	12	--	-	-	-	-	-	-	-	-
MSTRG.30740	1.64	3.03	2.2	5.81	6.24	5.5	3.66	3.63	4.87	4.35	3.9	4.12	40	77	50	110	131	112	62	81	89	70	81	78	--	protein ALP1-like [Chenopodium quinoa]	-	-	-	-	-	-	-
MSTRG.30769	3.41	4.05	3.91	8.77	5.84	5.6	3.85	5.41	2.99	7.96	9.62	8.45	197	254	236	430	313	216	172	301	142	338	495	444	TY3B-G	OSJNBb0062H02.17 [Oryza sativa Japonica Group]	-	-	-	-	-	-	-
MSTRG.30803	0	0	0	0.57	1.57	0.49	0	0.17	0	4.42	1.82	1.61	0	0	0	3	9	2	0	1	0	20	10	9	--	uncharacterized protein LOC109759730 [Aegilops tauschii subsp. tauschii] [Aegilops tauschii]	-	-	-	-	-	-	-
MSTRG.30813	0.76	1.17	1.38	5.02	2.37	3.19	1.47	1.53	1.75	3.41	2.78	3.51	22	37	42	124	64	62	33	43	42	73	72	93	LPPB	probable lipid phosphate phosphatase beta [Aegilops tauschii subsp. tauschii] [Aegilops tauschii]	-	-	-	-	-	-	-
MSTRG.30908	0.09	1.67	1.5	0.36	0.16	0	0.16	1.07	1.17	0.12	0.58	0.46	3	60	52	10	5	0	4	34	32	3	17	14	--	protein ACCELERATED CELL DEATH 6 [Setaria italica]	-	-	-	-	-	-	-
MSTRG.30997	0.49	0.7	0.78	0.96	1.32	0.94	0.18	0.62	0.43	1.56	1.56	1.32	18	28	30	30	45	23	5	22	13	42	51	44	At3g06240	F-box/kelch-repeat protein At3g23880-like [Brachypodium distachyon]	-	-	-	-	-	-	-
MSTRG.31082	6.35	6.33	5.14	12.02	15.16	16.07	8.61	6.67	5.14	13.68	10.69	10.81	84	91	71	135	186	142	88	85	56	133	126	130	--	nuclear receptor corepressor 2-like [Aegilops tauschii subsp. tauschii] [Aegilops tauschii]	-	-	-	-	-	-	-
MSTRG.31111	0.44	0.51	0.32	0.92	3.23	4.66	2.59	0.69	0.94	1.66	0.37	0.85	4	5	3	7	27	28	18	6	7	11	3	7	--	-	-	-	-	-	-	-	-
MSTRG.31114	1.82	0.28	0.58	0.09	0.49	0.79	0.78	0.39	0.37	0.1	0.17	0.25	24	4	8	1	6	7	8	5	4	1	2	3	--	-	-	-	-	-	-	-	-
MSTRG.31126	17.04	7.1	10.06	16.95	48.45	53	11.73	8.03	6.19	31.89	12.77	11.75	131.71	59.65	81.3	111.27	347.54	273.71	70.1	59.77	39.38	181.2	87.97	82.65	--	-	-	-	-	-	-	-	-
MSTRG.31214	3.34	3.1	2.84	5.43	5.86	5.29	2.08	2.75	2.75	5.98	6.38	4.9	140.36	141.61	124.58	193.89	228.66	148.6	67.64	111.46	95.27	184.77	239.01	187.26	--	Os06g0111200, partial [Oryza sativa Japonica Group]	-	-	-	-	-	-	-
MSTRG.31232	1803.67	2223.14	2185.18	968.85	985.62	865.79	2519.38	2669.02	2768.06	1178.76	1354.94	1441.39	36363	48713	46042	16590	18438	11662	39271	51829	45964	17469	24345	26440	GLN2	chloroplast glutamine synthetase isozyme [Lolium rigidum]	Metabolism;Metabolism;Metabolism;Metabolism;Metabolism;Metabolism	Global and overview maps;Global and overview maps;Carbohydrate metabolism;Amino acid metabolism;Amino acid metabolism;Energy metabolism	ko01100//Metabolic pathways;ko01230//Biosynthesis of amino acids;ko00630//Glyoxylate and dicarboxylate metabolism;ko00250//Alanine, aspartate and glutamate metabolism;ko00220//Arginine biosynthesis;ko00910//Nitrogen metabolism	K01915;K01915;K01915;K01915;K01915;K01915	GO:0005576//extracellular region;GO:0005840//ribosome;GO:0009526//plastid envelope;GO:0009532//plastid stroma;GO:0044434//chloroplast part	GO:0016211//ammonia ligase activity;GO:0016881//acid-amino acid ligase activity;GO:0032550//purine ribonucleoside binding;GO:0043169//cation binding	GO:0000097//sulfur amino acid biosynthetic process;GO:0006090//pyruvate metabolic process;GO:0006536//glutamate metabolic process;GO:0006541//glutamine metabolic process;GO:0006739//NADP metabolic process;GO:0006749//glutathione metabolic process;GO:0006970//response to osmotic stress;GO:0006996//organelle organization;GO:0009639//response to red or far red light;GO:0009642//response to light int…
MSTRG.31235	2.22	2.17	2.47	4.14	7.57	6.59	4.31	2.85	2.62	4.15	3.19	3.02	110	117	128	174	348	218	165	136	107	151	141	136	QKY	protein QUIRKY [Brachypodium distachyon]	-	-	-	-	-	-	-
MSTRG.31261	23.24	30.01	33.94	113.2	138.61	145.1	12.97	18.88	14.48	73.45	56.01	60.96	758	1064	1157	3136	4195	3162	327	593	389	1761	1628	1809	INT1	inositol transporter 1 [Aegilops tauschii subsp. tauschii] [Aegilops tauschii]	-	-	-	-	GO:0005774//vacuolar membrane;GO:0031224//intrinsic component of membrane	GO:0005365//myo-inositol transmembrane transporter activity;GO:0015291//secondary active transmembrane transporter activity	GO:0006812//cation transport;GO:0006818//hydrogen transport;GO:0015791//polyol transport;GO:0044763//single-organism cellular process
MSTRG.31293	0.11	0.5	0.46	1.52	1.74	4.36	0.49	0.22	0.2	1.32	0.73	0.89	2	10	9	24	30	54	7	4	3	18	12	15	--	-	-	-	-	-	-	-	-
MSTRG.31308	5.18	3.84	4.43	8.58	10.22	12.04	4.11	2.92	3.6	10.51	6.56	8.07	121	103	114	186	239	193.82	78	72	76	190	145	187	--	ATP-dependent DNA helicase PIF1 isoform X1 [Oryza sativa Japonica Group]	-	-	-	-	GO:0043231//intracellular membrane-bounded organelle	-	-
MSTRG.31325	0.64	0.69	0.22	2.62	4.02	7.44	0.1	0.63	0.14	2.87	1.39	1.16	17	20	6	59	99	132	2	16	3	56	33	28	--	pentatricopeptide repeat-containing protein At1g73710 [Aegilops tauschii subsp. tauschii] [Aegilops tauschii]	-	-	-	-	-	-	-
MSTRG.31337	5.54	4.38	5.25	10.47	16.25	19.31	8.07	6.02	5.76	18.56	12.27	11.55	122	123	130	215	337	279	140	145	119	307	259	269	--	-	-	-	-	-	-	-	-
MSTRG.31368	37.31	27.19	26.74	8.34	11.18	11.16	51.26	36.91	38.25	15.03	10.47	10.79	996	789	746	189	277	199	1058	949	841	295	249	262	CYP89A9	cytochrome P450 89A2-like [Aegilops tauschii subsp. tauschii] [Aegilops tauschii]	Metabolism	Global and overview maps	ko01100//Metabolic pathways	K00512	-	-	-
MSTRG.31389	155.13	116.31	127.65	409.38	423.7	470.35	199.02	141.35	144.69	393.65	337.1	295.26	1864	1519	1603	4178	4724	3776	1849	1636	1432	3477	3610	3228	--	PREDICTED: hemiasterlin resistant protein 1 [Pyrus x bretschneideri]	-	-	-	-	GO:0043231//intracellular membrane-bounded organelle	-	GO:0006355//regulation of transcription, DNA-templated;GO:0009247//glycolipid biosynthetic process;GO:0009267//cellular response to starvation
MSTRG.31407	0.28	1.06	1.08	2.99	1.48	1.64	0.88	1.37	1.01	3.03	3.9	2.02	10	41.78	40.94	91.93	49.76	39.67	24.48	47.82	30	80.57	125.73	66.58	--	OSJNBa0052O21.12 [Oryza sativa Japonica Group]	-	-	-	-	-	-	-
MSTRG.31408	4.2	4.23	3.75	6.75	7.56	7.04	3.38	4.44	4	9.13	7.19	8.26	167	183	156	228	279	187	104	170	131	267	255	299	Os07g0517000	DEAD-box ATP-dependent RNA helicase 32 [Aegilops tauschii subsp. tauschii] [Aegilops tauschii]	-	-	-	-	GO:0043231//intracellular membrane-bounded organelle;GO:0043232//intracellular non-membrane-bounded organelle	GO:0042623//ATPase activity, coupled;GO:0097159//organic cyclic compound binding;GO:1901363//heterocyclic compound binding	GO:0006886//intracellular protein transport
MSTRG.31416	2.16	2.09	2.17	0.89	2.1	1.13	0.84	2.24	1.31	1.62	0.49	0.59	20	21	21	7	18	7	6	20	10	11	4	5	Os08g0190100	germin-like protein 8-8 [Aegilops tauschii subsp. tauschii] [Aegilops tauschii]	-	-	-	-	GO:0005576//extracellular region;GO:0043231//intracellular membrane-bounded organelle	GO:0046914//transition metal ion binding	-
MSTRG.31439	6.18	7.93	7.02	16.04	13.09	15.53	5.42	4.69	6.44	12.9	10.45	11.38	105	145	123	225	198	172	70	75	90	158	153	170	--	-	-	-	-	-	-	-	-
MSTRG.31444	1.3	3.82	3.66	2.01	1.5	2.1	1.56	1.84	2.06	0.94	0.76	0.55	52.69	170.19	159.45	70.03	61.33	60.35	54.46	72.03	68.12	27.95	26.73	22.44	KIN14O	Kinesin motor domain containing protein, expressed [Oryza sativa Japonica Group]	-	-	-	-	GO:0043229//intracellular organelle	-	GO:0044763//single-organism cellular process
MSTRG.31448	4.59	2.24	1.92	9.62	15.6	19.95	1.11	1.04	1.57	11.7	5.15	6.77	32	17	14	57	101	93	6	7	9	60	32	43	--	CHCH domain containing protein [Zea mays]	-	-	-	-	-	-	-
MSTRG.3146	1.04	0.93	0.65	1.59	1.82	1.18	0.98	1.08	0.87	2.89	1.69	2	58	56	38	75	94	44	42	58	40	118	84	101	--	-	-	-	-	-	-	-	-
MSTRG.31516	1.08	0.65	0.76	1.33	1.71	1.87	1.29	0.78	0.86	3.01	2.01	2.02	26	17	19	27	38	30	24	18	17	53	43	44	HSFA2C	heat stress transcription factor A2c [Festuca arundinacea]	-	-	-	-	GO:0043231//intracellular membrane-bounded organelle	GO:0001071//nucleic acid binding transcription factor activity;GO:0003677//DNA binding;GO:0005515//protein binding	GO:0006950//response to stress;GO:0009404//toxin metabolic process;GO:0010468//regulation of gene expression;GO:0034645//cellular macromolecule biosynthetic process
MSTRG.31524	0.56	0.93	1.44	6.81	5.01	3.37	1.33	1.8	1.25	3.63	3.08	3.95	7.24	13.19	19.62	75.41	60.64	29.38	13.44	22.63	13.4	34.76	35.76	46.83	--	-	-	-	-	-	-	-	-
MSTRG.3153	14.03	7.23	7.38	5.78	11.95	13.86	6.9	4.81	3.75	5.73	2.83	4.32	100	56	55	35	79	66	38	33	22	30	18	28	--	-	-	-	-	-	-	-	-
MSTRG.31543	0	0	0	0.16	2.39	2.7	0	0	0	3.02	0.47	0.31	0	0	0	1	16	13	0	0	0	16	3	2	--	-	-	-	-	-	-	-	-
MSTRG.31553	0.79	0.27	0.19	0.12	0.96	0	1.54	0.62	0.24	0	0	0.11	8	3	2	1	9	0	12	6	2	0	0	1	GDPD5	glycerophosphodiester phosphodiesterase GDPD6 [Oryza sativa Japonica Group]	Metabolism	Lipid metabolism	ko00564//Glycerophospholipid metabolism	K01126	-	GO:0008081//phosphoric diester hydrolase activity	GO:0044238//primary metabolic process
MSTRG.31593	6.04	6.64	6.28	15.36	14.06	15.78	6.09	6.24	5.72	13.14	13.14	11.65	128	160	147	307	315	253	101	135	106	229	276	259	--	protein ANTAGONIST OF LIKE HETEROCHROMATIN PROTEIN 1-like [Aegilops tauschii subsp. tauschii] [Aegilops tauschii]	-	-	-	-	GO:0009536//plastid;GO:0031090//organelle membrane	-	GO:0006812//cation transport
MSTRG.3162	0.25	0.51	0.73	2.93	1.31	2.43	0.26	0.42	0.74	0.41	1.94	1.51	5	11	15	49	24	32	4	8	12	6	34	27	--	-	-	-	-	-	-	-	-
MSTRG.31664	3.27	1.79	1.5	4.1	11.55	8.94	3.4	1.38	0.83	7.89	3.21	3.55	62.56	137.16	112.5	230.63	317.72	158.8	68.48	85.42	48.81	178.37	203.65	218.98	AtMg00310	reverse transcriptase [Gossypium australe]	-	-	-	-	-	-	-
MSTRG.31706	0.61	0.25	0	0.95	2.03	3.93	0.09	0.21	0.16	1.92	0.91	0.44	9	4	0	12	28	39	1	3	2	21	12	6	--	Magnesium transporter NIPA [Macleaya cordata]	-	-	-	-	-	-	-
MSTRG.31727	0.62	0.16	0.25	1.39	3.13	2.63	2.49	0.93	0.25	4.15	1.41	0.98	17.79	5.7	6.68	25.16	75.81	37.48	44.64	22.88	7.89	68.85	34.75	22.78	--	-	-	-	-	-	-	-	-
MSTRG.31782	2.76	2.66	2.32	0.62	1.42	1.4	2.35	2.39	1.58	1.77	1.4	1.68	47	51	47	9	24	16	31	42	23	23	23	26	ILL4	IAA-amino acid hydrolase ILR1-like 4 [Aegilops tauschii subsp. tauschii] [Aegilops tauschii]	-	-	-	-	GO:0009536//plastid	GO:0010178//IAA-amino acid conjugate hydrolase activity;GO:0070011//peptidase activity, acting on L-amino acid peptides	GO:0009072//aromatic amino acid family metabolic process;GO:0042445//hormone metabolic process
MSTRG.31788	0.1	0	0.05	0.6	3.59	0.15	0.2	0	0.25	0.63	0.23	0.11	2	0	1	10	65	2	3	0	4	9	4	2	At1g68170	Auxin-induced protein 5NG4 [Triticum urartu]	-	-	-	-	GO:0031224//intrinsic component of membrane	GO:0005215//transporter activity	GO:0044763//single-organism cellular process
MSTRG.31794	1.27	2.25	2.2	6.66	6.44	6.15	1.15	2.8	2.11	8.58	6.91	6.53	51	97	91	226	238	163	35	107	69	255	246	238	OFUT9	O-fucosyltransferase 9-like [Panicum hallii]	-	-	-	-	-	GO:0016740//transferase activity	-
MSTRG.31799	0	0	0	0.81	0.65	0.64	0	0.09	0	0.82	0.1	0.09	0	0	0	8	7	5	0	1	0	7	1	1	--	-	-	-	-	-	-	-	-
MSTRG.31809	0	0.09	0	0.12	1.32	0.92	0.63	0.14	0.37	0.79	0.61	0.22	0	1.22	0	1.24	14.72	7.4	5.82	1.64	3.65	7.01	6.52	2.4	--	protein REVEILLE 8-like [Aegilops tauschii subsp. tauschii] [Aegilops tauschii]	-	-	-	-	-	-	-
MSTRG.31901	17.69	12.45	17.24	110.28	189.94	227.18	13.92	8.46	10.1	90.44	64.12	47.13	217	166	221	1149	2162	1862	132	100	102	815.52	701	526	HIPP39	heavy metal-associated isoprenylated plant protein 39-like [Aegilops tauschii subsp. tauschii] [Aegilops tauschii]	-	-	-	-	-	GO:0043169//cation binding	GO:0006812//cation transport
MSTRG.31902	1.1	2.45	2.4	8.89	11.6	9.43	1.02	2.28	1.58	7.48	7.42	8.53	48	102	103	308	423	256	33	87	56	215	268	309.16	--	-	-	-	-	-	-	-	-
MSTRG.31936	9.86	8.84	11.97	31.73	58.37	37.09	9.77	10.26	8.38	20.96	18.48	14.77	232.1	316.57	365.03	799.96	1395.57	653.99	188	346.07	187.73	389.24	496.58	468.44	--	uncharacterized protein LOC104583483 [Brachypodium distachyon]	-	-	-	-	-	-	-
MSTRG.31938	0.1	0.04	0	0.52	1.21	2.63	0.06	0	0.06	0.13	0.11	0.16	2	1	0	9	23	36	1	0	1	2	2	3	--	RNA-directed DNA polymerase [Hordeum vulgare]	Organismal Systems;Environmental Information Processing	Environmental adaptation;Signal transduction	ko04626//Plant-pathogen interaction;ko04016//MAPK signaling pathway - plant	K13424;K13424	-	-	-
MSTRG.31945	0.53	0.68	0.47	4.42	6.26	6.55	0.77	0.69	0.57	4.92	4.08	4.45	28	31	26	165	227	170	23	29	25	139	148	173	--	-	-	-	-	-	-	-	-
MSTRG.31952	5.59	7.68	8.2	23.55	24.04	22.19	4.58	8.17	6.84	13.1	13.1	15.27	270	403	414	966	1077	716	171	380	272	465	564	671	--	zinc transporter ZTP29 [Aegilops tauschii subsp. tauschii] [Aegilops tauschii]	-	-	-	-	-	-	-
MSTRG.3199	0.73	1.08	0.59	1.75	3.27	2.94	0.71	1.21	0.79	4.88	3.19	2.98	13	24	15	25	44	39	9	24	16	68	52	54	--	-	-	-	-	-	-	-	-
MSTRG.32020	55.48	30.43	30.85	9.15	34.58	21.71	73.02	23.83	17.12	27.08	12.06	9.79	509.77	303.84	296.21	71.41	294.77	133.27	518.73	210.93	129.52	182.88	98.77	81.88	URH1	2-oxoglutarate dehydrogenase E1 component [Zea mays]	Metabolism;Metabolism;Metabolism;Metabolism	Global and overview maps;Global and overview maps;Global and overview maps;Carbohydrate metabolism	ko01100//Metabolic pathways;ko01110//Biosynthesis of secondary metabolites;ko01200//Carbon metabolism;ko00020//Citrate cycle (TCA cycle)	K00164;K00164;K00164;K00164	-	GO:0016787//hydrolase activity;GO:0016903//oxidoreductase activity, acting on the aldehyde or oxo group of donors;GO:0019842//vitamin binding	GO:0006101//citrate metabolic process;GO:0044238//primary metabolic process
MSTRG.3207	0.89	0.78	0.28	81.98	359.68	517.94	1.58	0.62	0	77.99	15.36	10.18	6.19	5.87	2	482.23	2311.37	2396.56	8.48	4.16	0	397.03	94.8	64.12	--	-	-	-	-	-	-	-	-
MSTRG.3209	0.78	0	0.25	323.16	592.32	886.63	0	0.27	0.95	135.25	57.37	43.47	6	0	2	2111.29	4227.69	4556.66	0	2	6	764.77	393.28	304.26	--	Transposon Ty3-G Gag-Pol polyprotein [Triticum urartu]	-	-	-	-	-	-	-
MSTRG.32108	0.97	3.2	2.72	5.11	2.21	3.86	1.55	2.3	1.88	5.99	5.13	6.4	34	111.06	92	131.74	66	93	37	68	52	136.72	150	194	--	TBC domain-containing protein C1952.17c isoform X1 [Sorghum bicolor]	-	-	-	-	-	-	-
MSTRG.32112	0.44	0.32	0.59	7.52	6.23	6.03	0.23	0.36	0.53	6.31	6.38	6.35	5	4	7	73	66	46	2	4	5	53	65	66	--	-	-	-	-	-	-	-	-
MSTRG.32121	2.47	1.37	1.15	0.33	0.53	0.32	1.92	0.81	1.8	0.77	0.87	0.47	35	21	17	4	7	3	21	11	21	8	11	6	--	beta-tubulin [Macleaya cordata]	-	-	-	-	-	-	-
MSTRG.32231	2.86	1	1.3	0.56	0.59	0.92	1.94	0.78	0.66	1.85	0.69	0.67	42	16	20	7	8	9	22	11	8	20	9	9	--	Zinc finger BED domain-containing protein DAYSLEEPER [Zea mays]	-	-	-	-	-	-	-
MSTRG.32243	0.69	0.84	0.7	3.78	1.4	0.97	0.28	0.45	0.95	3.07	3.16	3.91	16	21	17	74	30	15	5	10	18	52	65	82	--	transcription termination factor MTERF4, chloroplastic-like [Aegilops tauschii subsp. tauschii] [Aegilops tauschii]	-	-	-	-	-	-	-
MSTRG.32252	4.86	6.09	7.44	19.44	18.56	21.28	1.14	3.67	2.04	8.53	9.61	13.59	55	75	88	187	195	161	10	40	19	71	97	140	--	-	-	-	-	-	-	-	-
MSTRG.32316	0.17	0.72	0.78	1.69	1.32	1.02	1.19	0.78	1.45	2.23	2.64	2.85	5	23	24	42	36	20	27	22	35	48	69	76	At1g71060	pentatricopeptide repeat-containing protein At1g71060, mitochondrial [Brachypodium distachyon]	-	-	-	-	GO:0043231//intracellular membrane-bounded organelle	-	-
MSTRG.32329	1.48	1.98	1.67	0.32	0	0	0.52	2.66	1.8	1.1	0.6	0.44	11	16	13	2	0	0	3	19	11	6	4	3	--	-	-	-	-	-	-	-	-
MSTRG.32398	10.02	7.92	7.75	2.4	5.57	2.1	9.57	6.23	6.35	2.78	2.58	2.45	157	135	127	32	81	22	116	94	82	32	36	35	Dctpp1	dCTP pyrophosphatase 1 [Brachypodium distachyon]	Metabolism;Metabolism	Global and overview maps;Nucleotide metabolism	ko01100//Metabolic pathways;ko00240//Pyrimidine metabolism	K16904;K16904	-	GO:0003824//catalytic activity	-
MSTRG.32413	534.41	153.5	167.86	27.03	87.26	84.88	488.71	135.76	110.87	121.84	50.22	49.64	5253.26	1641.42	1725.96	225.89	796.76	557.67	3712.59	1284.95	897.47	882.11	440.46	443.98	petM	Cytochrome b6-f complex subunit 7 [Hordeum vulgare]	-	-	-	-	GO:0031224//intrinsic component of membrane;GO:0043234//protein complex;GO:0044434//chloroplast part	GO:0005488//binding;GO:0016491//oxidoreductase activity	GO:0006996//organelle organization;GO:0016072//rRNA metabolic process;GO:0043623//cellular protein complex assembly;GO:0044710//single-organism metabolic process
MSTRG.3242	0	0	0	0.47	0.57	1.59	0	0	0	1.63	0.6	0	0	0	0	3	4	8	0	0	0	9	4	0	PP2B1	F-box protein PP2-B11-like [Aegilops tauschii subsp. tauschii] [Aegilops tauschii]	-	-	-	-	-	-	-
MSTRG.32509	5.53	8.36	6.36	29.31	29.15	11.3	8.31	10.6	17.19	15.66	28.28	15.13	79	98	74	234	310	105	83	108	130.47	158.57	243	137	--	zinc finger bed domain-containing protein ricesleeper 2-like [Hordeum vulgare]	-	-	-	-	-	GO:0005515//protein binding	-
MSTRG.32520	7.27	2.46	2.67	0.88	1.81	2.6	4.82	3.74	2.34	1.44	1.6	1.16	117	43	45	12	27	28	60	58	31	17	23	17	--	Os11g0663800 [Oryza sativa Japonica Group]	-	-	-	-	-	-	-
MSTRG.32543	3.75	6.63	6.95	22.13	9.7	7.71	4.49	9.43	8.42	13.58	25.83	24.66	79.9	153.8	155	400.86	192	109.92	74	193.78	148	213	491	478.55	Os06g0675700	alpha-glucosidase isoform X1 [Aegilops tauschii subsp. tauschii] [Aegilops tauschii]	Metabolism;Metabolism;Metabolism;Metabolism	Global and overview maps;Global and overview maps;Carbohydrate metabolism;Carbohydrate metabolism	ko01100//Metabolic pathways;ko01110//Biosynthesis of secondary metabolites;ko00500//Starch and sucrose metabolism;ko00052//Galactose metabolism	K01187;K01187;K01187;K01187	GO:0005576//extracellular region;GO:0005618//cell wall;GO:0005911//cell-cell junction;GO:0009536//plastid	GO:0005488//binding;GO:0090599//alpha-glucosidase activity;GO:0097599//xylanase activity	GO:0000097//sulfur amino acid biosynthetic process;GO:0000272//polysaccharide catabolic process;GO:0006073//cellular glucan metabolic process;GO:0008380//RNA splicing;GO:0010038//response to metal ion;GO:0042546//cell wall biogenesis;GO:0071555//cell wall organization
MSTRG.32611	0.71	1	0.81	4.67	4.84	6.72	0.86	0.83	0.69	5.78	2.86	4.47	15	23	18	84	95	95	14	17	12	90	54	86	CLPB1	ATP-dependent Clp protease ATP-binding subunit clpC [Hordeum vulgare]	-	-	-	-	GO:0009526//plastid envelope;GO:0009532//plastid stroma	GO:0017111//nucleoside-triphosphatase activity;GO:0032550//purine ribonucleoside binding	GO:0000302//response to reactive oxygen species;GO:0006417//regulation of translation;GO:0009408//response to heat;GO:0009642//response to light intensity;GO:0033554//cellular response to stress
MSTRG.32619	0.92	1.49	1.02	3.21	1.73	2.54	1.09	1.09	1.55	2.41	3.21	3.46	48	85	56	143	84	89	44	55	67	93	150	165	--	unnamed protein product [Triticum turgidum subsp. durum] [Triticum turgidum]	-	-	-	-	-	-	-
MSTRG.32641	0.27	0.31	0.16	1.02	0.86	0.9	0.73	0.45	0.2	1.22	1.45	0.95	8	10	5	26	24	18	17	13	5	27	39	26	PCMP-E58	pentatricopeptide repeat-containing protein At1g43980, mitochondrial [Brachypodium distachyon]	-	-	-	-	-	-	-
MSTRG.3265	0.06	0.05	0	1.52	1.98	3.92	0.8	0.06	0.07	1.11	0.82	0.25	1	1	0	23.01	32.75	46.62	11	1	1	14.53	13	4	MPSR1	E3 ubiquitin-protein ligase RDUF1-like [Aegilops tauschii subsp. tauschii] [Aegilops tauschii]	-	-	-	-	-	GO:0046914//transition metal ion binding	-
MSTRG.3266	0.07	0	0.38	1.33	5.29	4.28	0.39	0	0	1.9	1.7	0.74	1	0	4	8.99	45.25	25.38	2	0	0	13.47	11	5	MPSR1	E3 ubiquitin-protein ligase RDUF1-like [Aegilops tauschii subsp. tauschii] [Aegilops tauschii]	-	-	-	-	-	GO:0046872//metal ion binding	GO:0010243//response to organonitrogen compound
MSTRG.32660	3.51	3.9	4.77	7.96	11.93	9.09	3.4	3.63	4.4	13.06	8.54	11.18	86	100	119	162	269	146	63	84	87	234	182	243	GST1	probable glutathione S-transferase GSTF1 [Aegilops tauschii subsp. tauschii] [Aegilops tauschii]	Metabolism;Metabolism	Global and overview maps;Metabolism of other amino acids	ko01100//Metabolic pathways;ko00480//Glutathione metabolism	K00799;K00799	GO:0005576//extracellular region;GO:0005911//cell-cell junction;GO:0009532//plastid stroma;GO:0016020//membrane	GO:0016765//transferase activity, transferring alkyl or aryl (other than methyl) groups;GO:0043168//anion binding;GO:0097159//organic cyclic compound binding	GO:0006970//response to osmotic stress;GO:0009617//response to bacterium;GO:0009620//response to fungus;GO:0010038//response to metal ion;GO:0044710//single-organism metabolic process;GO:0044763//single-organism cellular process
MSTRG.32707	1.07	0.63	0.81	2.1	1.99	1.99	0.25	0.98	0.91	2.69	2.62	1.57	33	21	26	55	57	41	6	29	23	61	72	44	AtMg00310	Os06g0484800 [Oryza sativa Japonica Group]	-	-	-	-	-	-	-
MSTRG.32753	0	0.11	0.11	0.61	2.04	1.81	0	0	0	1.56	0.97	0.88	0	2	2	9	33	21	0	0	0	20	15	14	CYP51	obtusifoliol 14-alpha demethylase [Brachypodium distachyon]	Metabolism;Metabolism;Metabolism	Global and overview maps;Global and overview maps;Lipid metabolism	ko01100//Metabolic pathways;ko01110//Biosynthesis of secondary metabolites;ko00100//Steroid biosynthesis	K05917;K05917;K05917	GO:0016020//membrane;GO:0043231//intracellular membrane-bounded organelle	GO:0016709//oxidoreductase activity, acting on paired donors, with incorporation or reduction of molecular oxygen, NAD(P)H as one donor, and incorporation of one atom of oxygen;GO:0016740//transferase activity;GO:0046872//metal ion binding	GO:0000097//sulfur amino acid biosynthetic process;GO:0003006//developmental process involved in reproduction;GO:0006694//steroid biosynthetic process;GO:0008380//RNA splicing;GO:0016104//triterpenoid biosynthetic process
MSTRG.32803	0.37	0.56	0	1.01	0.93	1.29	0.32	0.13	0	3.67	0.83	1.48	3	5	0	7	7	7	2	1	0	22	6	11	--	-	-	-	-	-	-	-	-
MSTRG.32819	5.69	2.21	3.23	1.41	2.83	5.44	2.8	2.37	2.39	0.53	0.74	0.47	147	62	87.36	31	68	94	56	59	51	10	17	11	dnaJ	chaperone protein dnaJ 20, chloroplastic-like [Aegilops tauschii subsp. tauschii] [Aegilops tauschii]	-	-	-	-	-	GO:0005515//protein binding	GO:0044237//cellular metabolic process;GO:0044238//primary metabolic process;GO:0071704//organic substance metabolic process
MSTRG.32830	0.32	1.49	0.62	1.05	2.31	1.76	0.73	0.29	0.34	2.75	1.91	2.18	8	40	16	22	53	29	14	7	7	50	42	49	--	-	-	-	-	-	-	-	-
MSTRG.32852	1.91	2.46	2.29	5.69	4.1	4.64	2.21	2.43	2.6	5.21	4.27	5.34	76	106	95	192	151	123	68	93	85	152	151	193	sfc4	General transcription factor 3C polypeptide 3 [Hordeum vulgare]	-	-	-	-	-	-	GO:0009987//cellular process
MSTRG.32895	1.12	0.41	0.26	1.52	2.16	2.11	0.97	0.39	0.52	2.99	1.34	2.91	12	7	5	24	33	22	12	7	8	39	21	39	--	pre-mRNA-splicing factor ATP-dependent RNA helicase DEAH7 [Aegilops tauschii subsp. tauschii] [Aegilops tauschii]	-	-	-	-	-	GO:0017111//nucleoside-triphosphatase activity;GO:0097159//organic cyclic compound binding;GO:1901363//heterocyclic compound binding	-
MSTRG.32896	3.22	5.36	4	2.54	1.44	2.46	2.88	4.77	6.99	5.78	5.23	5.57	94	170	122	63	39	48	65	134	168	124	136	148	SOT5	Sulfotransferase [Hordeum vulgare]	-	-	-	-	-	-	-
MSTRG.32928	3.1	4.35	3.72	1.26	0.87	0.96	4.32	3.84	4.4	1.01	1.66	2.39	130	198	163	45	34	27	140	155	152	31	62	91	CYP714C3	cytochrome P450 714C3-like isoform X2 [Panicum hallii]	-	-	-	-	-	GO:0016491//oxidoreductase activity;GO:0046872//metal ion binding	-
MSTRG.33065	0	0.07	0	2.38	4.8	8.85	0	0	0	0	0.36	0.45	0	1	0	25	55	73	0	0	0	0	4	5	--	uncharacterized protein LOC112269373 [Brachypodium distachyon]	-	-	-	-	-	-	-
MSTRG.3307	0.11	0.21	0.2	1.15	1.81	1.07	0.09	0.07	0.18	1.61	0.79	1.02	3	6.42	6	27.93	48	20.45	2	2	4.3	33.72	20.09	26.58	--	-	-	-	-	-	-	-	-
MSTRG.33100	4.23	2.95	3.13	0.88	0.59	0.87	2.2	3.82	3.06	1.02	1.26	1.09	124	94	96	22	16	17	50	108	74	22	33	29	--	late embryogenesis abundant protein lea14-A, partial [Passiflora edulis]	-	-	-	-	-	-	-
MSTRG.33122	0.96	1.24	1.36	8.69	20.92	22.56	2.42	2.6	1.34	3.35	3.02	2.59	27	38	38	237	603	465.96	47	72	30	75	82	77	--	hypothetical protein D1007_00974 [Hordeum vulgare]	-	-	-	-	-	-	-
MSTRG.3315	0.26	0.75	0.75	1.94	1.69	2.77	0.74	0.53	0.21	1.76	1.24	1.65	9	25	25	52	42	49	18	16	6	37	34	49	--	-	-	-	-	-	-	-	-
MSTRG.33167	2.64	2.09	1.74	4.74	7.74	6.58	2.9	2.1	1.72	4.16	3.65	2.92	101	86	68	157	278	170	88	75	49	115	121	100	--	eukaryotic translation initiation factor 6-2-like isoform X2 [Setaria italica]	Genetic Information Processing	Translation	ko03008//Ribosome biogenesis in eukaryotes	K03264	GO:0043231//intracellular membrane-bounded organelle	GO:0043021//ribonucleoprotein complex binding	GO:0006412//translation;GO:0042254//ribosome biogenesis
MSTRG.33207	0.41	0.32	0.73	1.95	4.61	4.44	0.63	0.43	0.08	4.89	1.78	1.67	6	5	11	24	62	43	7	6	1	52	23	22	--	-	-	-	-	-	-	-	-
MSTRG.33229	6.03	3.88	4.33	4.01	6.08	5.61	14.95	6.38	7.13	4.1	3.56	1.27	156	109	117	88	146	97	299	159	152	78	82	30	TPRP-F1	vegetative cell wall protein gp1-like [Aegilops tauschii subsp. tauschii] [Aegilops tauschii]	-	-	-	-	GO:0005576//extracellular region;GO:0005911//cell-cell junction;GO:0044434//chloroplast part	GO:0005488//binding	GO:0009620//response to fungus
MSTRG.33288	2.22	4.11	4.09	6.85	7.66	5.78	3.61	5.84	4.86	6.46	7.66	8.79	81	169	157	261	285	162	107	208	149	184	293	340	--	Os06g0646400 [Oryza sativa Japonica Group]	-	-	-	-	-	GO:0004672//protein kinase activity	GO:0006464//cellular protein modification process;GO:0006796//phosphate-containing compound metabolic process
MSTRG.33328	0.56	1.11	1.14	4.08	4.41	4.51	0.91	1.07	1.09	4.24	3.73	4.26	38	77	81	211	214	145	48	70	61	191	214	247	AIP2	PREDICTED: DEAD-box ATP-dependent RNA helicase 56-like [Brassica oleracea var. oleracea] [Brassica oleracea]	Genetic Information Processing;Genetic Information Processing;Genetic Information Processing	Transcription;Translation;Translation	ko03040//Spliceosome;ko03013//RNA transport;ko03015//mRNA surveillance pathway	K12812;K12812;K12812	-	GO:0017111//nucleoside-triphosphatase activity;GO:0032550//purine ribonucleoside binding	-
MSTRG.33361	0.94	0.81	1.63	2.93	3.15	4.19	0.62	1.7	1.01	2.8	1.97	1.79	11	10	19	29	34	32	5	18	9	23	20	18	--	-	-	-	-	-	-	-	-
MSTRG.33369	2.24	1.79	2.11	8.28	10.83	12.92	1.28	1.12	2.1	12.85	7.5	10.2	52	45	51	163	233	200	23	25	40	219	155	215	--	-	-	-	-	-	-	-	-
MSTRG.33408	0.31	0.62	0.54	3.46	2.33	2	0.27	0.75	1.13	1.89	2.54	2.21	6	13	11	57	42	26	4	14	18	27	44	39	--	-	-	-	-	-	-	-	-
MSTRG.33476	0.58	0.2	0.28	1.52	2.17	1.72	0.56	0.3	0.09	3.52	1.13	0.95	8	3	4	18	28	16	6	4	1	36	14	12	--	-	-	-	-	-	-	-	-
MSTRG.33519	49.34	24.33	30.38	237.1	427.45	572.44	34.66	20.71	18.77	128.79	81.32	88.87	418	224	269	1706	3360	3240	227	169	131	802	614	685	LTI6B	hydrophobic protein RCI2B-like [Phoenix dactylifera]	-	-	-	-	GO:0031224//intrinsic component of membrane	-	GO:0001101//response to acid chemical;GO:0006090//pyruvate metabolic process;GO:0006972//hyperosmotic response;GO:0006996//organelle organization;GO:0010038//response to metal ion;GO:0042044//fluid transport
MSTRG.33539	6.3	2.7	3.53	10.36	14.3	15	2.66	3.25	1.78	16.12	8.09	12.85	159	74	93	222	335	253	52	79	37	299	182	295	--	Bowman-Birk type trypsin inhibitor [Brachypodium distachyon]	-	-	-	-	-	GO:0030414//peptidase inhibitor activity	GO:0010466//negative regulation of peptidase activity
MSTRG.33540	0.26	0.4	0.16	0.71	0.42	0.51	0.31	0.38	0.5	0.64	0.74	1.66	12	20	8	28	18	16	11	17	19	22	30.83	70.45	PCMP-E2	pentatricopeptide repeat-containing protein At4g19220, mitochondrial isoform X1 [Aegilops tauschii subsp. tauschii] [Aegilops tauschii]	-	-	-	-	-	-	-
MSTRG.336	4	7.12	3.83	16.82	27.19	18.78	4.83	3.6	3.89	16.53	9.74	8.51	30	58	30	107	189	94	28	26	24	91	65	58	--	eukaryotic translation initiation factor 4B1 [Oryza sativa Japonica Group]	-	-	-	-	-	-	-
MSTRG.33601	0.76	1.26	0.9	1.5	1.83	2.12	0.73	1.18	1.15	2.95	2.97	2.39	16	29	20	27	36	30	12	24	20	46	56	46	PCMP-E3	Pentatricopeptide repeat [Macleaya cordata]	-	-	-	-	-	-	-
MSTRG.33603	4.77	2.93	2.96	8.38	12.72	16.65	2.73	1.48	2.25	8.89	4.97	3.77	61	41	41	89	151	148	28	18	24	86	55	44	At5g65660	Hydroxyproline-rich glycoprotein family protein [Theobroma cacao]	-	-	-	-	GO:0016020//membrane	-	-
MSTRG.33640	28.96	38.59	36.23	78.64	70.49	69.9	25.55	36.68	38.47	61.39	70.51	68.05	937	1357	1225	2161	2116	1511	639	1143	1025	1460	2033	2003	At2g47250	probable pre-mRNA-splicing factor ATP-dependent RNA helicase DEAH3 isoform X1 [Aegilops tauschii subsp. tauschii] [Aegilops tauschii]	Genetic Information Processing	Transcription	ko03040//Spliceosome	K12820	-	-	-
MSTRG.33686	4.58	92.5	75.48	2.72	3.29	2.82	0.23	25.09	5.17	0.24	0.48	4.21	129	2833	2223	65	86	53	5	681	120	5	12	108	ICL	isocitrate lyase [Aegilops tauschii subsp. tauschii] [Aegilops tauschii]	Metabolism;Metabolism;Metabolism;Metabolism	Global and overview maps;Global and overview maps;Global and overview maps;Carbohydrate metabolism	ko01100//Metabolic pathways;ko01110//Biosynthesis of secondary metabolites;ko01200//Carbon metabolism;ko00630//Glyoxylate and dicarboxylate metabolism	K01637;K01637;K01637;K01637	GO:0005777//peroxisome	GO:0016833//oxo-acid-lyase activity	GO:0003006//developmental process involved in reproduction;GO:0006101//citrate metabolic process;GO:0044262//cellular carbohydrate metabolic process
MSTRG.33720	1.1	0.56	0.65	1.81	5.62	3.86	0.48	0.7	0.89	2.67	1.45	1.42	18	10	11	25	85	42	6	11	12	32	21	21	--	L10-interacting MYB domain-containing protein-like [Brachypodium distachyon]	-	-	-	-	-	-	-
MSTRG.33737	2.03	1.46	1.89	4.6	7.74	7.58	1.93	2	1.46	5.64	4.76	3.55	42	33	41	81	149	105	31	40	25	86	88	67	--	-	-	-	-	-	-	-	-
MSTRG.33770	3.75	0.97	2.15	0.18	1.29	0.22	0.39	1.24	2.36	0.2	0.67	0	25	7	15	1	8	1	2	8	13	1	4	0	--	-	-	-	-	-	-	-	-
MSTRG.33839	0.29	0.42	0.6	1.61	2.21	2.22	0.59	1.01	0.76	0.85	0.77	1.19	5	8	11	24	36	26	8	17	11	11	12	19	--	H0402C08.2 [Oryza sativa]	-	-	-	-	-	-	-
MSTRG.33928	1.42	0.75	1.07	1.58	2.17	0.89	1.16	0.08	0.18	0.41	0.17	0.41	19	11	15	18	27	8	12	1	2	4	2	5	--	-	-	-	-	-	-	-	-
MSTRG.33970	23.96	21.31	20.44	61.58	39.54	41.15	25.37	25.71	27.08	51.9	55.46	66.87	508	491	453	1109	778	583	416	525	473	809	1048	1290	GGR	heterodimeric geranylgeranyl pyrophosphate synthase small subunit, chloroplastic [Aegilops tauschii subsp. tauschii] [Aegilops tauschii]	Metabolism;Metabolism;Metabolism	Global and overview maps;Global and overview maps;Metabolism of terpenoids and polyketides	ko01100//Metabolic pathways;ko01110//Biosynthesis of secondary metabolites;ko00900//Terpenoid backbone biosynthesis	K13789;K13789;K13789	GO:0009536//plastid	GO:0004659//prenyltransferase activity;GO:0005488//binding	GO:0008299//isoprenoid biosynthetic process
MSTRG.34054	3.87	3.97	3.89	7.26	7.95	5.37	2.73	2.8	3.04	6.04	5.84	6.27	218	243	229	347	415	202	119	152	141	250	293	321	--	alkane hydroxylase MAH1-like [Hordeum vulgare]	-	-	-	-	-	-	-
MSTRG.341	22.98	29.41	23.03	11.69	11.43	12.32	21.46	21.6	20.06	25.07	19.91	19.21	338	470	354	146	156	121	244	306	243	271	261	257	Sb01g044070	CASP-like protein 2U2 [Brachypodium distachyon]	Genetic Information Processing	Translation	ko03010//Ribosome	K02923	GO:0031224//intrinsic component of membrane	-	-
MSTRG.34154	1.16	1.11	1.2	3.46	3.22	3.1	1.12	2	2.46	4	3.78	4.23	24	25	26	61	62	43	18	40	42	61	70	80	GCR2	lanC-like protein GCL2 isoform X2 [Aegilops tauschii subsp. tauschii] [Aegilops tauschii]	-	-	-	-	GO:0044425//membrane part	GO:0043167//ion binding	GO:0044699//single-organism process
MSTRG.34162	0.06	0	0	0.3	1.49	0.28	0	0.59	0	1.03	0.28	0.28	1	0	0	4	22	3	0	9	0	12	4	4	--	-	-	-	-	-	-	-	-
MSTRG.34171	0	0	0	0.15	1.53	1.76	0	0	0	0.08	0.14	0	0	0	0	2	23	19	0	0	0	1	2	0	--	Serine/threonine-protein kinase SMG1 [Hordeum vulgare]	-	-	-	-	-	GO:0005488//binding;GO:0017111//nucleoside-triphosphatase activity	GO:0009987//cellular process
MSTRG.34178	23.01	6.29	9.58	1.48	3.07	5.17	22.42	13.99	13.54	6.98	3.1	2.95	380	126	176	23	52	65	291	237	193	89	53	45	--	salt response protein [Triticum aestivum]	-	-	-	-	-	-	-
MSTRG.34183	3.09	3.28	3.8	7.36	9.89	8.46	3.91	3.37	3.02	8.84	7.59	6.83	91	104	117.06	180	261	159	87	95.01	72	185	193	178	--	-	-	-	-	-	-	-	-
MSTRG.34189	0.52	1.79	2.07	0.26	0.56	0.34	0.68	0.62	0.36	0	0.75	0.16	7	26	29	3	7	3	7	8	4	0	9	2	PLP3	patatin-like protein 3 [Hordeum vulgare]	-	-	-	-	-	-	-
MSTRG.3419	7.48	2.14	2.47	8.05	20.01	22	0.83	0	0.47	11.58	8.1	9.5	58	18	20	53	144	114	5	0	3	66	56	67	--	predicted protein [Hordeum vulgare subsp. vulgare] [Hordeum vulgare]	-	-	-	-	-	-	-
MSTRG.34196	7.74	9.24	9.13	6.62	8.12	7.67	5.07	6.78	6.22	1.09	5.52	4.31	77	100	95	56	75	51	39	65	51	8	49	39	--	RNA-directed RNA polymerase [Actinidia chinensis var. chinensis] [Actinidia chinensis]	-	-	-	-	-	-	-
MSTRG.34204	0.32	0.35	0.06	0.38	1.17	0.29	0	0.2	0.08	0.87	0.65	0.96	5	6	1	5	17	3	0	2.99	1	10	9	13.62	--	-	-	-	-	-	-	-	-
MSTRG.34230	0.13	0.28	0.29	0.67	0.25	1.51	0.48	0.7	0.57	2.01	1.13	0.96	4	9	9	17	7	30	11	20	14	44	30	26	--	MATE1B [Triticum aestivum]	-	-	-	-	GO:0016020//membrane	GO:0022857//transmembrane transporter activity	GO:0006820//anion transport;GO:0042221//response to chemical;GO:0044763//single-organism cellular process;GO:0045491//xylan metabolic process
MSTRG.34263	2.12	3.08	1.83	7.89	10.42	13.66	1.73	3.11	1.96	8.17	4.39	5.09	36.29	57.35	32.7	114.73	165.46	156.29	22.9	51.23	27.62	102.8	67.03	79.35	--	-	-	-	-	-	-	-	-
MSTRG.34283	0.33	0.43	1.03	1.23	1.65	2.23	0.21	0.28	0.98	1.04	3.3	1.67	6	4	8	19	22	17	3	5	5	14	23	17	--	-	-	-	-	-	-	-	-
MSTRG.34338	13.15	10.09	12.1	3.65	4.06	2.26	8.67	9.39	5.8	6.15	6.11	5.34	157	131	151	37	45	18	80	108	57	54	65	58	--	-	-	-	-	-	-	-	-
MSTRG.34482	0.55	0.91	1.38	0.27	0.42	0	0.68	0.79	0.97	0.31	0.49	0.23	24	43	63	10	17	0	23	33	35	10	19	9	--	uncharacterized protein LOC109744952 [Aegilops tauschii subsp. tauschii] [Aegilops tauschii]	-	-	-	-	-	-	-
MSTRG.3450	2.77	1.15	0.69	6.74	13.02	9.11	1.62	1.58	1.52	9.86	6.83	5.7	31	14	8	64	135	68	14	17	14	81	68	58	--	-	-	-	-	-	-	-	-
MSTRG.34502	14.02	6.95	9.58	15.21	29.34	33.36	17.84	8.55	6.88	42.64	19.17	24.57	432.92	233.13	308.96	398.73	840.3	688.05	425.72	254.34	175.03	967.55	527.41	690.09	TOP3A	DNA topoisomerase 3-alpha [Aegilops tauschii subsp. tauschii] [Aegilops tauschii]	Genetic Information Processing	Replication and repair	ko03440//Homologous recombination	K03165	GO:0043232//intracellular non-membrane-bounded organelle	GO:0003676//nucleic acid binding;GO:0003916//DNA topoisomerase activity;GO:0046914//transition metal ion binding	GO:0000280//nuclear division;GO:0006260//DNA replication;GO:0006305//DNA alkylation;GO:0016458//gene silencing;GO:0034968//histone lysine methylation;GO:0048449//floral organ formation;GO:0051052//regulation of DNA metabolic process;GO:1903046//meiotic cell cycle process
MSTRG.34512	6.92	4.78	5.24	12.1	12.58	12.79	7.44	5.33	5.22	10.48	9.33	9.57	124	93	98	184	209	153	103	92	77	138	149	156	--	LIX1-like protein [Ananas comosus]	-	-	-	-	GO:0043231//intracellular membrane-bounded organelle	-	-
MSTRG.34552	1.08	1.35	1.64	1.01	0.97	0.64	0.32	1.19	0.63	1.35	2.68	2.21	48	65	76	38	40	19	11	51	23	44	106	89	--	-	-	-	-	-	-	-	-
MSTRG.34558	1.49	0.83	0.76	2.17	5.95	4.91	0.56	1.89	0.52	2.72	2.54	2.28	44	38	30	69	186	112	14	70	17	59	89	83	--	Ternary complex factor-like [Zea mays]	-	-	-	-	-	-	-
MSTRG.34559	0.49	0.58	0.51	2.42	2.7	1.81	1.39	0.56	0.27	3.34	2.41	3.63	11	14	12	46	56	27	24	12	5	55	48	74	FLA4	fasciclin-like arabinogalactan protein 4 [Aegilops tauschii subsp. tauschii] [Aegilops tauschii]	-	-	-	-	GO:0031225//anchored component of membrane;GO:0044459//plasma membrane part	GO:0001871//pattern binding	GO:0006970//response to osmotic stress;GO:0009755//hormone-mediated signaling pathway;GO:0016049//cell growth;GO:0022610//biological adhesion
MSTRG.34620	5.96	1.83	1.97	0.73	1.26	1.03	4.25	2.77	1.16	1.96	1	1.26	87	29	30	9	17	10	48	39	14	21	13	16.68	--	-	-	-	-	-	-	-	-
MSTRG.3465	0.47	0.36	0.07	2.02	3.86	5.13	0.3	0	0.28	1.8	1.57	1.03	6	5	1	22	46	44	3	0	3	17	18	12	--	-	-	-	-	-	-	-	-
MSTRG.34667	10.29	10.76	9.36	13.16	25.57	21.99	8.18	7.73	7.97	25.86	21.43	21.96	403	454	402	458	916	568	242	297	270	749	742	793	At4g26390	Os01g0276700, partial [Oryza sativa Japonica Group]	Metabolism;Metabolism;Metabolism;Metabolism;Metabolism;Metabolism;Metabolism	Global and overview maps;Global and overview maps;Global and overview maps;Global and overview maps;Carbohydrate metabolism;Nucleotide metabolism;Carbohydrate metabolism	ko01100//Metabolic pathways;ko01110//Biosynthesis of secondary metabolites;ko01200//Carbon metabolism;ko01230//Biosynthesis of amino acids;ko00010//Glycolysis / Gluconeogenesis;ko00230//Purine metabolism;ko00620//Pyruvate metabolism	K00873;K00873;K00873;K00873;K00873;K00873;K00873	GO:0044444//cytoplasmic part	GO:0016301//kinase activity;GO:0031420//alkali metal ion binding	GO:0006006//glucose metabolic process;GO:0006090//pyruvate metabolic process;GO:0006796//phosphate-containing compound metabolic process;GO:0006996//organelle organization;GO:0046942//carboxylic acid transport;GO:0051603//proteolysis involved in cellular protein catabolic process
MSTRG.34681	11.33	10.58	10.2	20.61	20.38	25.45	12.34	11.71	10.63	16.94	13.54	13.13	202	205	190	312	337	303	170	201	156	222	215	213	SKIP8	F-box protein SKIP8-like [Hordeum vulgare]	-	-	-	-	GO:0043231//intracellular membrane-bounded organelle	-	GO:0006625//protein targeting to peroxisome;GO:0009062//fatty acid catabolic process;GO:0009648//photoperiodism
MSTRG.34701	0.92	0.37	0.45	0.53	0.3	0.41	3.96	2.51	1.82	0.37	0.28	0.66	37	16	19	18	11	11	123	97	60	11	10	24	--	-	-	-	-	-	-	-	-
MSTRG.34730	0.62	0.2	0.42	91.88	386.97	590.5	0.52	1.1	0.27	74.43	23.01	8.06	2.81	1	2	356.07	1638.24	1800.03	1.85	4.84	1	249.63	93.58	33.47	--	-	-	-	-	-	-	-	-
MSTRG.34771	0	0.27	0.05	13.03	14.82	29.19	0	0.05	0.18	4.18	3.61	2.63	0	6	1	227	282	400	0	1	3	63	66	49	ATM	Serine/threonine-protein kinase ATM [Triticum urartu]	Genetic Information Processing	Replication and repair	ko03440//Homologous recombination	K04728	-	GO:0016772//transferase activity, transferring phosphorus-containing groups;GO:0032550//purine ribonucleoside binding	GO:0006796//phosphate-containing compound metabolic process;GO:0006996//organelle organization;GO:0044238//primary metabolic process;GO:0044260//cellular macromolecule metabolic process;GO:0044710//single-organism metabolic process;GO:0044763//single-organism cellular process;GO:0050896//response to stimulus
MSTRG.3479	0.14	0.71	0.47	1.04	2.23	1.72	1.27	0.5	0.99	2.27	0.49	1.8	5.24	28	17.68	32	75.04	41.63	35.71	17.38	29.53	60.62	16	59.42	LPA1	P-loop NTPase domain-containing protein LPA1 isoform X2 [Brachypodium distachyon]	-	-	-	-	-	GO:0003824//catalytic activity	-
MSTRG.34814	11.56	12.82	11.76	22.99	22.4	20.02	8.13	10.73	9.84	23.57	23	25.18	331	399	352	559	595	383	180	296	232	496	587	656	WDS	WD repeat-containing protein 26 isoform X1 [Aegilops tauschii subsp. tauschii] [Aegilops tauschii]	-	-	-	-	-	-	GO:0006996//organelle organization;GO:0044238//primary metabolic process;GO:0044260//cellular macromolecule metabolic process;GO:0044763//single-organism cellular process;GO:0050794//regulation of cellular process
MSTRG.34864	1.06	1.71	0.72	2.24	2.73	1.45	0.65	0.96	0.35	4.79	2.36	2.8	10	14	6	17	22	8	7	8	4	29	22	23	--	-	-	-	-	-	-	-	-
MSTRG.34881	0.63	0.55	0.6	1.19	1.63	1.37	0.37	1.41	0.84	3.31	2.38	1.56	20	19	20	32	48	29	9	43	22	77	67	45	--	transcription factor GTE2-like [Aegilops tauschii subsp. tauschii] [Aegilops tauschii]	-	-	-	-	-	-	-
MSTRG.3490	2.94	1.67	1.72	4.5	3.54	7.25	0.81	1.97	1.68	5.73	5.75	6.07	83.35	51.45	51.05	108.56	93.2	137.52	17.7	53.95	39.31	119.55	145.43	156.79	CCR3	probable receptor-like serine/threonine-protein kinase At4g34500 [Aegilops tauschii subsp. tauschii] [Aegilops tauschii]	-	-	-	-	-	GO:0016301//kinase activity	GO:0044763//single-organism cellular process;GO:0050794//regulation of cellular process;GO:0050896//response to stimulus
MSTRG.34904	0.11	0.21	0.49	2.02	3.7	1.37	0.15	0.24	0.21	2.34	1.99	1.2	2	4	9	30	60	16	2	4	3	30	31	19	--	-	-	-	-	-	-	-	-
MSTRG.3491	1.82	2.13	1.51	7.53	7.14	2.39	2.66	2.2	3.29	5.58	6.05	5.6	50.65	64.55	43.95	178.44	184.8	44.48	57.3	59.05	75.69	114.45	150.57	142.21	CCR3	probable receptor-like serine/threonine-protein kinase At4g34500 [Aegilops tauschii subsp. tauschii] [Aegilops tauschii]	-	-	-	-	-	GO:0016772//transferase activity, transferring phosphorus-containing groups	GO:0044763//single-organism cellular process;GO:0050794//regulation of cellular process;GO:0050896//response to stimulus
MSTRG.34966	10.54	8.05	7.2	17.96	25.5	16.38	13.22	9.37	11.7	19.07	18.41	19.12	202	168	144	293	454	210	196	173	185	269	315	334	--	-	-	-	-	-	-	-	-
MSTRG.34997	21.11	44.22	42.88	138.53	66.61	70.48	20.16	53.49	41.14	116.33	146.48	142.05	195	444	414	1087	571	435	144	476	313	790	1206	1194	MAO1B	1-aminocyclopropane-1-carboxylate oxidase 5, partial [Avena fatua]	Metabolism;Metabolism;Metabolism	Global and overview maps;Global and overview maps;Amino acid metabolism	ko01100//Metabolic pathways;ko01110//Biosynthesis of secondary metabolites;ko00270//Cysteine and methionine metabolism	K05933;K05933;K05933	-	GO:0016641//oxidoreductase activity, acting on the CH-NH2 group of donors, oxygen as acceptor;GO:0016705//oxidoreductase activity, acting on paired donors, with incorporation or reduction of molecular oxygen;GO:0019842//vitamin binding;GO:0043169//cation binding	GO:0006950//response to stress;GO:0007275//multicellular organism development;GO:0009692//ethylene metabolic process;GO:0044710//single-organism metabolic process;GO:1901576//organic substance biosynthetic process
MSTRG.3502	5.98	7.28	6.18	10.76	11.09	11.71	3.92	4.43	4.86	11.3	8.09	8.6	136	180	147	208	234	178	69	97	91	189	164	178	--	peptidoglycan-binding LysM domain-containing protein [Zea mays]	-	-	-	-	-	-	-
MSTRG.35053	28.91	27.84	26.94	54.61	60.13	41.08	17.55	25.03	23.35	45.9	46.11	55.38	771	807	751	1237	1488	732	362	643	513	900	1096	1344	--	CRP3 - Cysteine-rich family protein precursor expressed [Zea mays]	-	-	-	-	-	-	-
MSTRG.35116	231.54	158.9	159.09	21.26	36.74	31.94	244.11	158.58	136.5	46	31.51	52.03	7552	5633	5423	589	1112	696	6156	4982	3667	1103	916	1544	TPS1	3-oxoacyl-[acyl-carrier-protein] synthase I, chloroplastic [Triticum urartu]	Metabolism;Metabolism;Metabolism	Global and overview maps;Global and overview maps;Carbohydrate metabolism	ko01100//Metabolic pathways;ko01110//Biosynthesis of secondary metabolites;ko00500//Starch and sucrose metabolism	K16055;K16055;K16055	-	GO:0003824//catalytic activity	-
MSTRG.35139	0.34	1.71	1.45	3.73	3.32	2.69	0.98	1.38	1.4	3.02	3.41	2.72	14	115	81	161	115	60	29	73	50	84	153	142	--	-	-	-	-	-	-	-	-
MSTRG.35145	4.16	4.15	3.49	6.76	11.97	10.59	4.05	3.23	2.89	8.27	5.38	4.68	153	168	147.9	208.05	346	206	100	126.29	84.3	179.1	168.21	139	PBC1	proteasome subunit beta type-3-A-like [Gossypium australe]	Genetic Information Processing	Folding, sorting and degradation	ko03050//Proteasome	K02735	GO:0031090//organelle membrane;GO:0043231//intracellular membrane-bounded organelle;GO:0043234//protein complex;GO:0044444//cytoplasmic part	GO:0004175//endopeptidase activity;GO:0046914//transition metal ion binding	GO:0000338//protein deneddylation;GO:0006006//glucose metabolic process;GO:0006090//pyruvate metabolic process;GO:0006511//ubiquitin-dependent protein catabolic process;GO:0006970//response to osmotic stress;GO:0009062//fatty acid catabolic process;GO:0009404//toxin metabolic process;GO:0009639//response to red or far red light;GO:0010038//response to metal ion;GO:0035966//response to topological…
MSTRG.3516	0.69	0.45	0	1.98	6.25	9	2.17	0.31	0	2.38	0.7	0.94	7	5	0	19	62	62	17	3	0	19	7	10	CNOT9	Cell differentiation Rcd1-like protein [Zea mays]	Genetic Information Processing	Folding, sorting and degradation	ko03018//RNA degradation	K12606	GO:0043231//intracellular membrane-bounded organelle	-	GO:0044707//single-multicellular organism process
MSTRG.35165	5.83	5.61	5.54	10.11	12.82	14.76	5.15	5.78	5.22	13.85	11.17	11.86	246	256	244	364	497	409	165	232	180	425	421	456	--	-	-	-	-	-	-	-	-
MSTRG.35168	371.08	236.29	255.45	86.86	58.45	70.65	153.44	222.81	207.43	115.04	88.39	100.84	2374	1643	1708	472	347	302	759	1373	1093	541	504	587	--	translation initiation factor IF-2-like [Hordeum vulgare]	-	-	-	-	-	-	-
MSTRG.35169	921.5	429.08	492.54	200.43	162.31	274.7	449.63	516.85	458.77	317.78	309.77	295.55	8872	4490	4956	1639	1450	1767	3347	4793	3637.96	2249	2658	2589	--	translation initiation factor IF-2-like [Hordeum vulgare]	-	-	-	-	-	-	-
MSTRG.35173	78.44	44.54	43.44	6.03	6.09	5.76	26.59	33.6	28.36	10.14	14.84	9.6	735.51	453.88	425.69	48	53	36.11	192.8	303.5	219	69.92	124.02	81.93	--	translation initiation factor IF-2-like [Hordeum vulgare]	-	-	-	-	-	-	-
MSTRG.3518	2.11	2.38	2.84	4.61	7.05	5.22	2.5	1.65	1.62	8.6	4.68	3.26	49	60	69	91	152	81	45	37	31	147	97	69	--	-	-	-	-	-	-	-	-
MSTRG.35197	28.66	42.51	42.06	1.64	0.74	0	27.03	59.36	76.75	0.84	5.97	3.39	398.38	642.27	611.09	19.32	9.49	0	290.48	794.77	878.81	8.57	73.93	42.94	--	major pollen allergen Car b 1-like [Aegilops tauschii subsp. tauschii] [Aegilops tauschii]	-	-	-	-	-	-	GO:0050896//response to stimulus
MSTRG.35198	41.29	103.34	93.23	6.78	4.53	7.88	37.88	86.08	165.96	10.43	14.48	22.06	383.62	1044.73	904.91	53.68	39.51	50	272.52	770.23	1270.19	71.43	121.07	188.06	--	major pollen allergen Car b 1-like [Aegilops tauschii subsp. tauschii] [Aegilops tauschii]	-	-	-	-	-	-	GO:0050896//response to stimulus
MSTRG.352	0	0	0	14.16	37.32	12.17	0	0	0	4.76	5.16	3.65	0	0	0	122.33	352.16	82.68	0	0	0	35.56	46.79	33.75	hsp16.9A	16.9 kDa class I heat shock protein 1-like [Aegilops tauschii subsp. tauschii] [Aegilops tauschii]	Genetic Information Processing	Folding, sorting and degradation	ko04141//Protein processing in endoplasmic reticulum	K13993	GO:0044424//intracellular part	-	GO:0000302//response to reactive oxygen species;GO:0009408//response to heat;GO:0009642//response to light intensity;GO:0033554//cellular response to stress;GO:0044267//cellular protein metabolic process;GO:0051259//protein oligomerization
MSTRG.35269	21.18	17.24	16.76	128.66	175.15	162.38	18.03	20.54	15.55	70.65	81.84	61.58	243	215	201	1254	1865	1245	160	227	147	596	837	643	--	Os03g0169900, partial [Oryza sativa Japonica Group]	-	-	-	-	GO:0016020//membrane;GO:0044464//cell part	-	GO:0032958//inositol phosphate biosynthetic process;GO:0046474//glycerophospholipid biosynthetic process
MSTRG.35273	0.06	0.26	0.28	1.71	0.36	0.37	0.07	0.23	0.3	0.43	1.08	1.11	6	28	29	142	33	24	5	22	24	31	94	99	--	hypothetical protein C2845_PM02G20320 [Panicum miliaceum]	-	-	-	-	-	-	-
MSTRG.35275	3.23	3.47	3.31	1.22	0.58	0.86	3.63	4.71	4.48	0.68	1.77	0.51	84	98	90	27	14	15	73	118	96	13	41	12	AAP3	amino acid permease 3 [Brachypodium distachyon]	-	-	-	-	GO:0031224//intrinsic component of membrane;GO:0044424//intracellular part	GO:0022857//transmembrane transporter activity	GO:0006605//protein targeting;GO:0006865//amino acid transport;GO:0015672//monovalent inorganic cation transport;GO:0015748//organophosphate ester transport;GO:0016482//cytoplasmic transport;GO:0043067//regulation of programmed cell death;GO:0051049//regulation of transport;GO:0061024//membrane organization
MSTRG.353	0.1	0	0.2	105.56	106.77	141.01	0	0	0	68.1	52.86	50.75	1	0	2	858.67	948.84	902.32	0	0	0	479.44	451.21	442.25	hsp16.9A	16.9 kDa class I heat shock protein 1-like [Aegilops tauschii subsp. tauschii] [Aegilops tauschii]	Genetic Information Processing	Folding, sorting and degradation	ko04141//Protein processing in endoplasmic reticulum	K13993	GO:0044424//intracellular part	-	GO:0000302//response to reactive oxygen species;GO:0009408//response to heat;GO:0009642//response to light intensity;GO:0033554//cellular response to stress;GO:0044267//cellular protein metabolic process;GO:0051259//protein oligomerization
MSTRG.35306	4.96	2.82	3.84	1.56	2.82	3.68	5.26	2.88	2	2.22	1.48	1.83	103	72	93	31	52	45	91	65	39	34	31	39	CYCT1-3	Cyclin-T1-4 [Hordeum vulgare]	-	-	-	-	GO:0043231//intracellular membrane-bounded organelle	GO:0004674//protein serine/threonine kinase activity	GO:0000904//cell morphogenesis involved in differentiation;GO:0006351//transcription, DNA-templated;GO:0006464//cellular protein modification process;GO:0007049//cell cycle;GO:0008380//RNA splicing;GO:0009606//tropism;GO:0016032//viral process;GO:0042127//regulation of cell proliferation;GO:0048827//phyllome development;GO:0051707//response to other organism;GO:0090567//reproductive shoot system …
MSTRG.35308	1.23	0.45	0.86	0.45	0.47	0.27	6.78	2.7	2.82	0.17	0.33	0.14	49	19	36	15	17	7	208	104	93	5	12	5	--	Retrotransposon gag protein [Gossypium australe]	-	-	-	-	-	-	-
MSTRG.35335	0.14	0.82	0.79	3.32	3.56	2.37	0.45	0.57	0.42	1.5	1	1.59	2	13	12	41	48	23	5	8	5	16	13	21	IDS3	2'-deoxymugineic-acid 2'-dioxygenase [Brachypodium distachyon]	-	-	-	-	-	GO:0016706//oxidoreductase activity, acting on paired donors, with incorporation or reduction of molecular oxygen, 2-oxoglutarate as one donor, and incorporation of one atom each of oxygen into both donors;GO:0043169//cation binding	GO:0010039//response to iron ion
MSTRG.35394	0.06	0.31	0.06	2.88	3.42	3.11	0.08	0.16	0.19	0.58	0.62	0.57	2	11	2	80	104	68	2	5	5	14	18	17	--	F-box protein [Hordeum vulgare]	-	-	-	-	-	-	-
MSTRG.35408	0	0	0	0.56	2.18	2.85	0	0	0	1.29	0.27	0.13	0	0	0	4	17	16	0	0	0	8	2	1	--	-	-	-	-	-	-	-	-
MSTRG.35415	32.19	14.06	16.04	29.66	44.19	46.24	22.36	12.83	10.53	65.16	36.71	42.64	672	319	350	526	856	645	361	258	181	1000	683	810	--	CNL-C [Triticum urartu]	-	-	-	-	-	-	-
MSTRG.35485	0.48	1.86	1.11	2.04	0.62	0.43	3.36	2.4	3.04	0.13	0.32	0.11	5	21	12	18	6	3	27	24	26	1	3	1	--	hypothetical protein SORBI_3008G069600 [Sorghum bicolor]	-	-	-	-	-	-	-
MSTRG.35540	191.63	162.94	161.67	66.69	91.35	73.65	322.09	215.17	199.67	133.02	91.41	91.77	3018	2789	2661	892	1335	775	3922	3264	2590	1540	1283	1315	OsI_26546	ribosome-recycling factor, chloroplastic [Brachypodium distachyon]	-	-	-	-	GO:0009532//plastid stroma	GO:0046914//transition metal ion binding	GO:0003006//developmental process involved in reproduction;GO:0006090//pyruvate metabolic process;GO:0006412//translation;GO:0006739//NADP metabolic process;GO:0008652//cellular amino acid biosynthetic process;GO:0009617//response to bacterium;GO:0009668//plastid membrane organization;GO:0016094//polyprenol biosynthetic process;GO:0044767//single-organism developmental process;GO:0050832//defense…
MSTRG.35676	0.23	0.62	0.21	25.37	44.84	59.81	0.04	0.43	0.47	11.15	4.65	3.05	8	28.59	9.3	839.75	1651.16	1619.91	1.43	17.6	16.61	336.33	173.32	113.81	TY3B-G	transposon Ty3-I Gag-Pol polyprotein [Artemisia annua]	-	-	-	-	-	-	-
MSTRG.35677	0	1.83	1.32	154.36	143.4	237.2	0.24	1.57	1.01	50.36	36.43	20.39	0	58.41	40.7	3859.25	3916.84	4665.09	5.57	44.4	24.39	1089.67	955.68	546.19	Tf2-12	transposon Ty3-I Gag-Pol polyprotein [Artemisia annua]	-	-	-	-	-	-	-
MSTRG.35713	1.22	0.56	0.58	0.64	2.26	2.23	0.35	0.63	0.33	2.39	1.29	1.78	18	9	9	8	31	22	4	9	4	26	17	24	--	hypothetical protein BRADI_2g09730v3 [Brachypodium distachyon]	-	-	-	-	-	-	-
MSTRG.35770	7.25	6.54	6.83	10.88	13.5	11.41	9.49	10.74	11.39	17.08	12.81	13.2	256	251	252	326	442	269	259	365	331	443	403	424	EMB175	pentatricopeptide repeat-containing protein At5g03800 [Brachypodium distachyon]	-	-	-	-	-	-	-
MSTRG.35807	3.2	1.5	1.94	2.42	7.5	10.74	2.02	1.36	1.53	7.78	4.46	4.62	108	55	65	69	234	244	54	43	38	186	123	136	--	Myosin-J heavy chain [Hordeum vulgare]	-	-	-	-	-	-	-
MSTRG.3588	3.9	2.66	3.79	9.63	13.78	8.97	3.17	3.43	2.73	9.4	8.15	5.06	132	98	134	277	433	203	83	112	76	234	246	156	SIT2	L-type lectin-domain containing receptor kinase IV.1-like [Aegilops tauschii subsp. tauschii] [Aegilops tauschii]	-	-	-	-	GO:0043231//intracellular membrane-bounded organelle	GO:0004672//protein kinase activity;GO:0032550//purine ribonucleoside binding	GO:0006464//cellular protein modification process;GO:0006796//phosphate-containing compound metabolic process
MSTRG.36049	0.34	0.23	0.12	1.5	2.05	1.39	0.49	0.35	0.15	1.73	0.48	0.98	8	6	3	30	45	22	9	8	3	30	10	21	--	expressed protein [Oryza sativa Japonica Group]	-	-	-	-	-	-	-
MSTRG.3605	0.32	0.63	0.89	1.18	1.12	1.34	0.51	0.34	0.39	1.76	1.45	1.73	9	19	26	28	29	25	11	9	9	36	36	44	--	-	-	-	-	-	-	-	-
MSTRG.36090	8.97	5.74	7.65	2.3	1.26	0.88	2.52	9.31	7.81	2.12	3.28	2.14	46	32	41	10	6	3	10	46	33	8	15	10	--	Anthocyanidin reductase [Triticum urartu]	Metabolism;Metabolism;Metabolism	Global and overview maps;Global and overview maps;Biosynthesis of other secondary metabolites	ko01100//Metabolic pathways;ko01110//Biosynthesis of secondary metabolites;ko00941//Flavonoid biosynthesis	K08695;K08695;K08695	-	-	GO:0008152//metabolic process
MSTRG.36142	3.99	1.83	2.31	3.58	6	7.86	2.99	4.14	2.17	9.85	8.13	6.46	38	19	23	29	53	50	22	38	17	69	69	56	--	PREDICTED: DNA-directed RNA polymerase III subunit RPC10-like [Oryza brachyantha]	Genetic Information Processing	Transcription	ko03020//RNA polymerase	K03019	-	-	-
MSTRG.36154	0.8	1.17	1.21	6.08	5.15	4.84	0.47	1.05	0.93	3.4	2.98	4.94	42	64	65	260	247	171	18	54	40	128	137	233	--	-	-	-	-	-	-	-	-
MSTRG.36159	2.01	1.26	2.26	2.9	9.76	9.27	3.87	0.9	0.78	6.05	3.12	2.62	18	41	48	91	102.94	59	29	23.55	22	53	74	54	--	PH01B031C15.27 [Phyllostachys edulis]	-	-	-	-	GO:0009536//plastid	-	GO:0006796//phosphate-containing compound metabolic process;GO:0019637//organophosphate metabolic process;GO:0019757//glycosinolate metabolic process;GO:0044238//primary metabolic process;GO:0044249//cellular biosynthetic process;GO:0044711//single-organism biosynthetic process;GO:1901576//organic substance biosynthetic process
MSTRG.36162	1.02	1.04	1.14	2.07	4.77	3.99	0.73	1.41	0.55	3.78	1.91	2.31	18	20	21	31	78	47	10	24	8	49	30	37	--	Serine carboxypeptidase-like 18 [Triticum urartu]	-	-	-	-	-	-	-
MSTRG.3622	3.88	3.72	4.76	2.01	1.34	0.93	3.22	5.32	4.15	2.75	3.31	3.59	25	26	32	11	8	4	16	33	22	13	19	21	--	Os10g0554001 [Oryza sativa Japonica Group]	-	-	-	-	-	-	-
MSTRG.36252	3.08	3.27	2.38	0.14	0.26	0.89	2.76	1.6	1.58	0.32	1.2	1.04	26	30	21	1	2	5	18	13	11	2	9	8	--	BOI-related E3 ubiquitin-protein ligase 1-like [Aegilops tauschii subsp. tauschii] [Aegilops tauschii]	-	-	-	-	-	-	-
MSTRG.36323	3.43	13.45	9.32	25.49	12.44	13.23	3.97	9.37	8.1	16.2	23.89	29.94	19	81	54	120	64	49	17	50	37	66	118	151	--	-	-	-	-	-	-	-	-
MSTRG.364	0	0.21	0.19	1.21	1	0.2	0.09	0.65	0.52	1.03	1.59	1.38	0	7	6	31	28	4	2	19	13	23	43	38	PCMP-H6	pentatricopeptide repeat-containing protein [Hordeum vulgare]	-	-	-	-	-	-	-
MSTRG.36402	0.68	2.38	2.07	8.87	8.85	11.17	0.64	1.26	1.53	3.56	4.73	4.71	26.12	99.83	83.34	290.54	316.78	287.79	19.13	46.66	48.53	100.93	162.56	165.1	PK1	S-receptor kinase-like [Oryza sativa Japonica Group]	-	-	-	-	-	GO:0016301//kinase activity	GO:0009987//cellular process
MSTRG.36403	5.16	4.12	4.21	15.01	9.8	16.25	3.99	5.8	6.19	9.74	8.6	8.17	181.88	157.17	154.66	448.46	319.22	381.21	108.87	196.34	179.47	253.07	269.44	261.9	PK1	S-receptor kinase-like [Oryza sativa Japonica Group]	-	-	-	-	-	GO:0016301//kinase activity	GO:0009987//cellular process
MSTRG.36415	0.97	0.81	1.54	6.34	5.89	5.42	1.52	1	0.77	7.24	5.62	4.99	23	21	38.13	128	130	86	28	23	15	126.49	119	108	TAF15	RNA-binding protein-like [Oryza sativa Japonica Group]	-	-	-	-	GO:0043231//intracellular membrane-bounded organelle	GO:0003676//nucleic acid binding;GO:0046914//transition metal ion binding	GO:0010468//regulation of gene expression;GO:0034645//cellular macromolecule biosynthetic process
MSTRG.36455	1.68	2.32	2.09	4.38	5.94	3.61	1.94	2.92	2	7.28	4.71	5.93	62	93	80	136	201	88	55	102	60	195	152	197	--	-	-	-	-	-	-	-	-
MSTRG.3648	5.31	4.89	4.91	16.82	20.52	23.98	3.67	4.09	2.67	8.59	7.29	6.24	58	58	56	156	208	175	31	43	24	69	71	62	--	PREDICTED: cysteine-rich and transmembrane domain-containing protein B-like isoform X2 [Lupinus angustifolius]	-	-	-	-	-	-	-
MSTRG.36482	0.85	1.14	0.69	2.88	2.51	2.29	1.31	1.63	0.96	2.41	1.03	2.37	28.03	40.96	23.8	80.65	76.73	50.43	33.5	51.7	26.08	58.39	30.35	71.15	--	-	-	-	-	-	-	-	-
MSTRG.36483	0.68	1.4	0.55	2.03	0.75	0.94	0.12	0.76	0.87	2	2.63	2	17.97	40.04	15.2	45.35	18.27	16.57	2.5	19.3	18.92	38.61	61.65	47.85	--	-	-	-	-	-	-	-	-
MSTRG.36493	0.82	1.34	1.02	2.25	4.49	4.95	0.93	1.03	1.38	4.45	2.53	3.99	10	19	14	25	48	41	8	13	14	37	28	44	--	-	-	-	-	-	-	-	-
MSTRG.36506	1.32	1.05	1.82	4.1	3.28	2.83	1.3	1.16	2.2	2.08	2.1	3.39	18	17	25	74	88	38	13	12	21	27	35	55	--	-	-	-	-	-	-	-	-
MSTRG.36517	3.21	5.34	4.37	8.96	11.21	11.5	3.08	4.32	4.42	11.11	9.08	12.29	174	314	247	412	563	416	129	225	197	442	438	605	--	-	-	-	-	-	-	-	-
MSTRG.36560	214.34	148.48	157.71	30.9	26.11	42.3	284.9	160.02	166.95	30.53	49.03	45.81	1805	1359	1388	221	204	238	1855	1298	1158	189	368	351	--	metallothionein-like protein 2C [Brachypodium distachyon]	-	-	-	-	-	-	-
MSTRG.36622	0	0.29	0.24	1.76	0.6	0.19	0.08	0.26	0.45	0.93	0.77	1.37	0	5	4	24	9	2	1	4	6	11	11	20	--	-	-	-	-	-	-	-	-
MSTRG.36626	0.81	0.25	0.9	2.37	4.78	4.43	2.43	0.7	0.49	7.13	3.92	2.22	6	2	7	15	33	22	14	5	3	39	26	15	--	-	-	-	-	-	-	-	-
MSTRG.3667	3.97	6.11	4.79	17.5	25.9	25.84	5.55	6.86	5.61	26.06	18.4	18.07	132	228	173	478	751	535	139	228	158	595	520	523	--	-	-	-	-	-	-	-	-
MSTRG.36778	6.38	4.92	4.94	18.45	27.79	24.44	8.27	5.54	5.63	32.56	16.27	18.19	121	99	96	287	485	311	120	100	87	449	268	310	MET2A	DNA (cytosine-5)-methyltransferase 1-like isoform X3 [Aegilops tauschii subsp. tauschii] [Aegilops tauschii]	Metabolism;Metabolism	Global and overview maps;Amino acid metabolism	ko01100//Metabolic pathways;ko00270//Cysteine and methionine metabolism	K00558;K00558	GO:0043231//intracellular membrane-bounded organelle	GO:0003676//nucleic acid binding;GO:0008757//S-adenosylmethionine-dependent methyltransferase activity	GO:0006260//DNA replication;GO:0006342//chromatin silencing;GO:0007049//cell cycle;GO:0009791//post-embryonic development;GO:0032776//DNA methylation on cytosine;GO:0034968//histone lysine methylation
MSTRG.36835	6.35	11.32	11.89	30.15	26.13	23.94	5.77	11.24	12.82	28.33	28.88	29.44	207.16	401.53	405.65	835.87	791.54	522.08	145.62	353.43	344.75	679.74	840.02	874.23	RZ1C	Glycine-rich RNA-binding protein 2 [Triticum urartu]	Genetic Information Processing	Transcription	ko03040//Spliceosome	K12885	GO:0005737//cytoplasm	GO:0097159//organic cyclic compound binding	GO:0009409//response to cold
MSTRG.36987	4.37	2.26	1.18	6.15	9.37	11.9	1.18	1.05	1.78	6.95	7.16	6.38	114	58	29	126	228	214	27	22	34	134	155	147	--	Os01g0846000, partial [Oryza sativa Japonica Group]	-	-	-	-	-	-	-
MSTRG.36988	0.11	0.4	0.34	3.83	0.86	1.29	0	0.08	0.76	0.83	3.73	3.65	1	5	4	34	8	8	0	1	7	6	35	34	--	-	-	-	-	-	-	-	-
MSTRG.36994	0.52	0.3	0.52	3.92	26.33	39.19	0.84	0.93	0.26	13.89	2.26	4.86	4.78	3	5	30.78	225.68	241.91	6	8.28	2	94.34	18.62	40.83	RPL40A	ubiquitin [Brachypodium distachyon]	Genetic Information Processing	Translation	ko03010//Ribosome	K02927	GO:0030529//intracellular ribonucleoprotein complex;GO:0043231//intracellular membrane-bounded organelle	GO:0005198//structural molecule activity	GO:0010467//gene expression;GO:0019941//modification-dependent protein catabolic process;GO:0036211//protein modification process
MSTRG.37063	0.07	0.24	0.13	1.57	0.57	1.69	0.43	0.07	0	0.18	0.22	0.58	1	4	2	20	8	17	5	1	0	2	3	8	FRS5	protein FAR1-RELATED SEQUENCE 5-like [Aegilops tauschii subsp. tauschii] [Aegilops tauschii]	-	-	-	-	-	-	-
MSTRG.37078	1.02	0.85	1.81	0.72	0	0.65	0	1.21	1.08	1.2	4.28	3.93	32.95	29.95	61.44	19.75	0	14	0	37.81	28.95	28.63	123.67	115.95	PAL	Phenylalanine ammonia-lyase [Hordeum vulgare]	Metabolism;Metabolism;Metabolism;Metabolism	Global and overview maps;Global and overview maps;Biosynthesis of other secondary metabolites;Amino acid metabolism	ko01100//Metabolic pathways;ko01110//Biosynthesis of secondary metabolites;ko00940//Phenylpropanoid biosynthesis;ko00360//Phenylalanine metabolism	K10775;K10775;K10775;K10775	GO:0044424//intracellular part	GO:0016841//ammonia-lyase activity	GO:0006558//L-phenylalanine metabolic process;GO:0009699//phenylpropanoid biosynthetic process
MSTRG.37143	0.7	0.24	0.67	2.16	9.21	9.53	0	0.54	0	0.95	0.78	0.58	8	3	8	21	98	73	0	6	0	8	8	6	GOT1	vesicle transport protein GOT1B-like [Hordeum vulgare]	-	-	-	-	GO:0016020//membrane	-	GO:0006810//transport
MSTRG.37146	1.72	2.77	2.11	4.12	7.94	5.05	2.86	3.44	3.35	5.51	4.89	4.79	28	49	36	57	120	55	36	54	45	66	71	71	--	-	-	-	-	-	-	-	-
MSTRG.37174	0.29	0.2	0.57	0.2	0.37	0.76	0.84	0.68	0.53	2.79	3.28	3.02	4	3	7	2	4	6	9	9	6	25	38	34	GSL-OH	1-aminocyclopropane-1-carboxylate oxidase homolog 1-like [Aegilops tauschii subsp. tauschii] [Aegilops tauschii]	-	-	-	-	-	GO:0016706//oxidoreductase activity, acting on paired donors, with incorporation or reduction of molecular oxygen, 2-oxoglutarate as one donor, and incorporation of one atom each of oxygen into both donors	-
MSTRG.37175	13.97	29.64	25.89	13.14	3.53	5.69	12.1	37.12	40.6	7.98	15.13	20.1	110.25	254.31	213.54	88.11	25.89	30	73.85	282.19	263.92	46.29	106.47	144.37	GSL-OH	1-aminocyclopropane-1-carboxylate oxidase-like protein 1 [Triticum urartu]	-	-	-	-	-	-	-
MSTRG.37176	23.42	24.03	25.1	10.75	9.07	8.99	37.01	34.18	30.72	23.52	17.84	19.66	389.75	434.69	436.46	151.89	140.11	100	476.15	547.81	421.08	287.71	264.53	297.63	At1g06620	1-aminocyclopropane-1-carboxylate oxidase-like protein 1 [Hordeum vulgare]	-	-	-	-	-	GO:0016491//oxidoreductase activity	-
MSTRG.37200	267.23	576.47	589.18	1785.96	2197.34	1149.8	337.28	592.08	466.76	688.95	1538.92	1216.28	3520	8253	8111	19981	26857	10119	3435	7512	5064	6671	18066	14577	LTP2-B	non-specific lipid-transfer protein 4.1-like [Aegilops tauschii subsp. tauschii] [Aegilops tauschii]	-	-	-	-	GO:0043231//intracellular membrane-bounded organelle	GO:0005488//binding	GO:0044765//single-organism transport
MSTRG.37205	1.79	2.08	2.91	8.18	5.93	5.87	2.73	1.75	2.18	7.37	8.06	9.34	30	39	50	119	98	65	37	31	30	101	130.1	157	PPX2	serine/threonine-protein phosphatase PP-X isozyme 2 isoform X2 [Populus trichocarpa]	-	-	-	-	GO:0044435//plastid part	GO:0004721//phosphoprotein phosphatase activity;GO:0043169//cation binding	GO:0006796//phosphate-containing compound metabolic process;GO:0009404//toxin metabolic process
MSTRG.37251	4.76	5.55	6.25	10.68	14.02	15.76	9.44	8.69	6.55	12.26	11.11	8.3	75	95	103	143	205	166	115	132	85	142	156	119	EBP2	probable rRNA-processing protein EBP2 homolog [Aegilops tauschii subsp. tauschii] [Aegilops tauschii]	-	-	-	-	GO:0043231//intracellular membrane-bounded organelle;GO:0043232//intracellular non-membrane-bounded organelle	-	GO:0006605//protein targeting;GO:0009451//RNA modification;GO:0022613//ribonucleoprotein complex biogenesis
MSTRG.37301	3.97	1.17	2.27	5.67	10.84	13.67	3.94	1.23	1.95	9.55	3.61	3.07	47	15	28	57	119	108	36	14	19	83	38	33	--	-	-	-	-	-	-	-	-
MSTRG.37319	0.72	0.38	0.2	2.1	3.32	1.64	1.19	0.6	0.42	2.65	1.04	1.58	21	12	6	52	90	32	27	17	10	57	27	42	--	ubiquitin-conjugating enzyme E2 [Zea mays]	Genetic Information Processing	Folding, sorting and degradation	ko04120//Ubiquitin mediated proteolysis	K10581	-	-	-
MSTRG.37359	2.36	3.81	3.55	41.4	33.93	33.29	3.17	3.42	4.1	31.24	39.02	36.55	56	98	88	833	746	527	58	78	80	544	824	788	--	universal stress protein 7364 [Hordeum vulgare subsp. vulgare] [Hordeum vulgare]	-	-	-	-	GO:0016020//membrane	GO:0003824//catalytic activity	GO:0010033//response to organic substance
MSTRG.37446	0.42	0.34	0.06	0.58	1.5	0.22	0	0	0.09	2.49	1.29	0.52	6	5	1	7	20	2	0	0	1	27	16	7	ARAC3	rac-like GTP-binding protein RAC1 [Arachis duranensis]	Cellular Processes	Transport and catabolism	ko04145//Phagosome	K04392	GO:0015630//microtubule cytoskeleton;GO:0016020//membrane;GO:0043231//intracellular membrane-bounded organelle;GO:0044444//cytoplasmic part	GO:0017111//nucleoside-triphosphatase activity;GO:0019900//kinase binding;GO:0032550//purine ribonucleoside binding	GO:0000097//sulfur amino acid biosynthetic process;GO:0000904//cell morphogenesis involved in differentiation;GO:0005976//polysaccharide metabolic process;GO:0006928//movement of cell or subcellular component;GO:0007017//microtubule-based process;GO:0008064//regulation of actin polymerization or depolymerization;GO:0008380//RNA splicing;GO:0009664//plant-type cell wall organization;GO:0009826//un…
MSTRG.37449	1.14	3.05	2.06	0.39	1.25	0.75	1.82	4.13	4.53	1.35	1.86	0.55	13.72	40	26	4	14	6	17	48	45	12	20	6	At3g47570	probable LRR receptor-like serine/threonine-protein kinase At3g47570 isoform X1 [Aegilops tauschii subsp. tauschii] [Aegilops tauschii]	-	-	-	-	-	GO:0004672//protein kinase activity;GO:0097159//organic cyclic compound binding;GO:1901363//heterocyclic compound binding	GO:0044237//cellular metabolic process
MSTRG.37450	1.08	8.59	5.83	1.97	0.42	0.29	0.51	6.35	10.9	1.07	1.32	2.16	11	95	62	17	4	2	4	62.29	91.4	8	12	20	At3g47570	probable LRR receptor-like serine/threonine-protein kinase At3g47570 [Aegilops tauschii subsp. tauschii] [Aegilops tauschii]	-	-	-	-	-	GO:0016772//transferase activity, transferring phosphorus-containing groups	-
MSTRG.37459	1.7	0.65	0.92	1.59	6.93	5.63	1	0.73	0.43	5.2	3.21	2.19	53	22	30	42	200	117	24	22	11	119	89	62	SOT5	flavonol 3-sulfotransferase-like [Aegilops tauschii subsp. tauschii] [Aegilops tauschii]	-	-	-	-	-	GO:0003824//catalytic activity	-
MSTRG.3751	1.83	2.28	1.27	6.71	6.87	3.12	0.4	1.26	1.71	5.48	7.34	5.52	65	88	47	202	226	74	11	43	50	143	232	178	LECRK91	L-type lectin-domain containing receptor kinase IX.1 [Triticum urartu]	-	-	-	-	-	GO:0004674//protein serine/threonine kinase activity;GO:0005488//binding	GO:0006468//protein phosphorylation
MSTRG.3753	0.16	0.46	0.43	1.47	1.78	1.27	0.21	0.34	0.43	1.96	2.78	2.2	7	21	19	53	70	36	7	14	15	61	105	85	CRK5	LOW QUALITY PROTEIN: L-type lectin-domain containing receptor kinase IX.1 [Brachypodium distachyon]	-	-	-	-	-	GO:0004674//protein serine/threonine kinase activity;GO:0005488//binding	GO:0006468//protein phosphorylation
MSTRG.37581	3.83	2.5	2.53	3.9	6.6	6.51	2.21	3.08	2.31	7.8	6.29	6.19	155	110	107	134	248	176	69	120	77	232	227	228	--	Os02g0175302 [Oryza sativa Japonica Group]	-	-	-	-	-	-	-
MSTRG.37588	0	0	0	6.57	2.06	3.1	0	0	0	0.33	1.34	0.79	0	0	0	23.36	8	8.66	0	0	0	1	5	3	--	-	-	-	-	-	-	-	-
MSTRG.37615	41.5	10.81	13.2	7.37	18.58	12.62	36.67	12.07	11.16	12.86	7.45	9.4	325	92	108	49	135	66	222	91	72	74	52	67	--	chloroplast photosystem II subunit X [Oenothera elata subsp. hookeri] [Oenothera elata]	-	-	-	-	GO:0016020//membrane;GO:0044434//chloroplast part	-	GO:0009987//cellular process
MSTRG.37622	0.16	0.97	1.01	2.59	1.76	1.71	0.32	1.27	0.99	2.44	2.83	5.73	2	13	13	27	20	14	3	15	10	22	31	64	--	Os10g0133166 [Oryza sativa Japonica Group]	-	-	-	-	-	-	-
MSTRG.37740	0.28	0.07	0.14	1.08	1.6	2.86	0.46	0	0	1.15	0.63	1.01	4	1	2	13	21	27	5	0	0	12	8	13	--	-	-	-	-	-	-	-	-
MSTRG.37742	0.1	0.17	0.21	1.63	0.37	0.55	0	0.11	0.12	0.25	0.98	0.98	5	9	11	68	17	18	0	5	5	9	43	44	RE1	PH01B001I13.11 [Phyllostachys edulis]	-	-	-	-	-	-	-
MSTRG.37767	2.64	5.62	5.02	12.45	21.04	16.51	3.9	4.03	3.97	15.91	12.09	11.55	82	191	163	320	593	334	92	118	105	361	329	322	--	-	-	-	-	-	-	-	-
MSTRG.37838	1.42	0.68	1.42	2.68	4.18	4.86	1.47	1.6	1.18	5.12	3.65	3.88	25	13	26	40	68	57	20	27	17	66	57	62	--	-	-	-	-	-	-	-	-
MSTRG.3784	0.31	0.28	0.35	1.01	1.12	1.83	0.71	0.25	0.82	1.91	1.44	1.95	5	5	6	14	17	20	9	4	11	23	21	29	--	-	-	-	-	-	-	-	-
MSTRG.37850	0.87	2.28	1.8	5.28	2.52	1.85	0.97	2.28	2.44	2.67	5.2	7.64	52.57	149	113	269.99	141	74.25	45	132	120.9	118	279.28	418.56	PSEUDOSRKA	Os06g0484800 [Oryza sativa Japonica Group]	-	-	-	-	-	-	-
MSTRG.37854	0	0	0	0.79	1.32	1.84	0	0	0	0.3	1.13	0.12	0	0	0	6	11	11	0	0	0	2	9	1	--	-	-	-	-	-	-	-	-
MSTRG.37875	180.12	84.03	91.4	33.75	66.54	73.67	295.23	116.91	116.08	110.85	54.35	59.31	2225.4	1128.38	1180.19	354.22	762.84	608.13	2820.23	1391.35	1181.27	1006.77	598.41	666.79	--	Rubredoxin domain-containing protein [Cephalotus follicularis]	-	-	-	-	GO:0009536//plastid	GO:0003824//catalytic activity;GO:0043169//cation binding	GO:0044763//single-organism cellular process;GO:0044765//single-organism transport
MSTRG.37906	3	3.57	2.53	8.24	10.84	9.95	1.6	2.14	1.64	15.28	10.62	11.25	51	66	45	119	171	113	21	35	23	191	161	174	RMA1H1	E3 ubiquitin-protein ligase RMA1H1-like [Aegilops tauschii subsp. tauschii] [Aegilops tauschii]	Genetic Information Processing	Folding, sorting and degradation	ko04141//Protein processing in endoplasmic reticulum	K10666	-	-	-
MSTRG.37938	0.67	2.94	1.72	11.06	8.41	7.14	0.96	2.44	2.4	2.51	3.11	5.36	20.22	96.21	54.2	282.97	234.96	143.62	22.38	70.9	59.55	55.49	83.42	146.87	5MAT	phenolic glucoside malonyltransferase 2-like [Aegilops tauschii subsp. tauschii] [Aegilops tauschii]	-	-	-	-	-	GO:0016740//transferase activity	-
MSTRG.37939	2.91	1.62	2.15	16.1	18.24	13.76	0.89	3.79	1.81	4	5.33	3.67	78.78	47.79	60.8	370.03	448.04	178.38	18.62	85.1	40.45	79.51	128.58	84.13	5MAT	phenolic glucoside malonyltransferase 2-like [Aegilops tauschii subsp. tauschii] [Aegilops tauschii]	-	-	-	-	-	GO:0016746//transferase activity, transferring acyl groups	-
MSTRG.37964	1.6	1.42	1.52	4.9	6.13	5.47	1.21	1.04	1.37	4.27	4	3.53	49	54	57	147	176	122	29	34	43	98	116	106	--	-	-	-	-	-	-	-	-
MSTRG.37977	4.45	4.49	4.4	0.98	1.59	0.55	6.67	7.29	6.85	2.09	2.51	1.92	145	159	150	27	48	12	168	229	184	50	73	57	--	paramyosin-like [Aegilops tauschii subsp. tauschii] [Aegilops tauschii]	-	-	-	-	-	-	-
MSTRG.37981	0.6	0.85	1.71	3.89	3.8	1.87	1.99	1.78	2.37	6.26	4.57	5.56	10.51	21.64	28.4	54.76	55.11	18.95	20.05	31.95	35.93	67.38	78.88	85.13	--	LRR receptor-like serine/threonine-protein kinase FLS2 [Aegilops tauschii subsp. tauschii] [Aegilops tauschii]	-	-	-	-	-	-	-
MSTRG.37989	0.92	0.3	0.36	1.34	1.35	2.6	0.49	0.11	0.2	1.85	1.16	1.13	17	6	7	21	23	32	7	2	3	25	19	19	ASK5	protein kinase MSK-3-like [Arabidopsis thaliana]	-	-	-	-	GO:0044444//cytoplasmic part	GO:0004672//protein kinase activity	GO:0006468//protein phosphorylation;GO:0006972//hyperosmotic response;GO:0048507//meristem development;GO:0048584//positive regulation of response to stimulus
MSTRG.38019	20.71	11.13	13.35	24.64	45.46	57.58	23.96	14.6	14.82	46.41	30.08	25.99	190	111	128	192	387	353	170	129	112	313	246	217	--	protein NUCLEAR FUSION DEFECTIVE 6, chloroplastic/mitochondrial-like [Aegilops tauschii subsp. tauschii] [Aegilops tauschii]	-	-	-	-	-	-	-
MSTRG.38025	0.76	2.47	1.69	1.88	3.8	1.51	1.85	3.4	3.57	1.37	1.32	1.01	9	32	21	19	42	12	17	39	35	12	14	11	--	Serine/threonine-protein kinase SMG1 [Hordeum vulgare]	-	-	-	-	-	GO:0005488//binding;GO:0017111//nucleoside-triphosphatase activity	GO:0009987//cellular process
MSTRG.38040	1.12	1.99	2.18	5.58	3.33	2.25	0.85	1.68	2.15	4.56	5.76	5.93	29	56	59	123	80	39	17	42	46	87	133	140	At1g77360	pentatricopeptide repeat-containing protein [Hordeum vulgare]	-	-	-	-	-	-	-
MSTRG.38071	0	0	0	0.27	0.98	1.02	0	0	0	0.46	0.13	0.5	0	0	0	2	8	6	0	0	0	3	1	4	ATG18D	autophagy-related protein 18a-like [Aegilops tauschii subsp. tauschii] [Aegilops tauschii]	-	-	-	-	GO:0044444//cytoplasmic part	-	GO:0009987//cellular process;GO:0044699//single-organism process
MSTRG.38108	5.06	2.46	2.22	4.47	18.03	13.89	4.09	1.61	1.02	8.41	2.76	2.47	72	38	33	54	238	132	45	22	12	88	35	32	--	tRNA (cytosine(34)-C(5))-methyltransferase [Triticum urartu]	-	-	-	-	-	-	-
MSTRG.38134	5.49	3.68	4.2	1.02	0.51	1.53	1.73	3.58	3.91	0.11	0.53	0.43	70	51	56	11	6	13	17	44	41	1	6	5	Os02g0637000	ripening-related protein-like [Hordeum vulgare]	-	-	-	-	-	-	-
MSTRG.38186	7.85	12.29	10.5	34.06	35.89	31.39	8.87	11.99	10.65	48.99	37.81	44.99	332	697.69	559.2	1479.31	1567.35	966.78	306	596.1	457.45	1719.5	1716.6	2108.31	--	-	-	-	-	-	-	-	-
MSTRG.38232	1.11	2.04	1.92	3.65	2.02	1.85	1.23	1.95	1.66	3.1	3.37	3.74	78	156	141	218	132	87	67	132	96	160	211	239	--	OJ991113_30.21 [Oryza sativa Japonica Group]	-	-	-	-	-	-	-
MSTRG.38241	0.09	0	0	0.43	1.57	0.68	0.35	0.09	0.33	1.11	1.12	0.7	1	0	0	4	16	5	3	1	3	9	11	7	--	-	-	-	-	-	-	-	-
MSTRG.38248	0.64	1.33	1.93	0.38	0.78	0.36	0.94	0.75	0.39	0	0.09	0.18	8	18	25	4	9	3	9	9	4	0	1	2	ILI1	transcription factor ILI1-like [Aegilops tauschii subsp. tauschii] [Aegilops tauschii]	-	-	-	-	GO:0043231//intracellular membrane-bounded organelle	GO:0005515//protein binding	GO:0007275//multicellular organism development;GO:0009416//response to light stimulus;GO:0010468//regulation of gene expression;GO:0034645//cellular macromolecule biosynthetic process;GO:0040007//growth
MSTRG.38268	7.86	7.94	8.19	13.52	15.05	14.2	7.3	8.57	9.76	21.5	17.57	17.68	256	281	279	374	455	309	184	269	262	515	510	524	PCMP-H26	pentatricopeptide repeat-containing protein [Hordeum vulgare]	-	-	-	-	GO:0009536//plastid	-	GO:0006396//RNA processing;GO:0009451//RNA modification
MSTRG.38313	0.81	2.03	1.8	3.38	3.46	2.24	1.08	1.83	1.48	3.38	3.48	3.72	46	124	106	160	177	86	49	101	65	146	171	194	DDM1	Os09g0442700, partial [Oryza sativa Japonica Group]	-	-	-	-	GO:0000785//chromatin	GO:0003678//DNA helicase activity;GO:0032550//purine ribonucleoside binding	GO:0006342//chromatin silencing;GO:0009292//genetic transfer;GO:0031062//positive regulation of histone methylation;GO:0032196//transposition;GO:0034968//histone lysine methylation;GO:0035067//negative regulation of histone acetylation;GO:0035194//posttranscriptional gene silencing by RNA;GO:0051052//regulation of DNA metabolic process
MSTRG.38369	2.72	1.06	1.01	3.44	5.26	5.27	1.82	1.1	1.16	7.87	3.61	3.43	54	23	21	58	97	70	28	21	19	115	64	62	PCF1	transcription factor PCF1 [Brachypodium distachyon]	-	-	-	-	GO:0043231//intracellular membrane-bounded organelle	GO:0001071//nucleic acid binding transcription factor activity	GO:0006355//regulation of transcription, DNA-templated;GO:0006952//defense response;GO:0044763//single-organism cellular process;GO:0044767//single-organism developmental process;GO:0048511//rhythmic process;GO:0051716//cellular response to stimulus
MSTRG.38390	1.84	0.58	0.84	3.48	3.87	3.87	1.2	0.36	0.94	2.72	1.56	2.93	27	9	14	42	63	44	14	5	11	34	22	41	--	-	-	-	-	-	-	-	-
MSTRG.38416	10.53	7.42	8.16	15.35	27	25.09	11.07	7.71	9.18	21.84	12.31	12.91	231	176.51	189	291	549.7	371	186	162.1	166.6	355.74	240	257.27	--	protein YIPF6 homolog [Brachypodium distachyon]	-	-	-	-	GO:0031224//intrinsic component of membrane	-	-
MSTRG.38428	80.51	22.68	24.71	61.49	69.71	149.37	18.85	36.89	28.27	109.39	82.39	58.44	768.05	235.12	246.32	498.22	617.03	952.06	139.07	339	222.11	767.12	700.46	507.25	LIR1	light-induced protein 1-like [Lolium perenne]	Cellular Processes	Transport and catabolism	ko04144//Endocytosis	K12198	GO:0009536//plastid	-	GO:0006873//cellular ion homeostasis;GO:0030001//metal ion transport
MSTRG.38429	2.4	2.45	3	6.77	8	9.69	2.25	2.41	2.43	9.34	6.98	8.99	34.77	38.55	45.43	83.23	107.53	93.7	25.23	33.65	28.93	99.4	90.01	118.4	VPS60-1	charged multivesicular body protein 5-like [Aegilops tauschii subsp. tauschii] [Aegilops tauschii]	Cellular Processes	Transport and catabolism	ko04144//Endocytosis	K12198	GO:0044424//intracellular part	GO:0005488//binding	GO:0006605//protein targeting;GO:0009620//response to fungus;GO:0009755//hormone-mediated signaling pathway;GO:0010243//response to organonitrogen compound;GO:0043067//regulation of programmed cell death
MSTRG.38447	0	0	0	7.24	22.36	20.16	0	0	0	2.11	1.32	1.5	0	0	0	131	442	287	0	0	0	33	25	29	PRPF18	pre-mRNA-splicing factor 18 [Brachypodium distachyon]	Genetic Information Processing	Transcription	ko03040//Spliceosome	K12817	-	-	GO:0006396//RNA processing
MSTRG.38457	0.24	0.44	0.34	1.94	0.59	0.72	0.17	0.54	0.43	0.88	1.7	1.97	9	15	13	53	17	14	5	16	13	19	54	65	At1g02060	pentatricopeptide repeat-containing protein At1g02060, chloroplastic [Aegilops tauschii subsp. tauschii] [Aegilops tauschii]	-	-	-	-	GO:0009507//chloroplast	-	-
MSTRG.38558	7.82	12.97	13.89	30.41	27.33	21.9	12.26	19.68	18.27	14.59	24.46	14.39	132	238	245	436	428	247	160	320	254	181	368	221	--	Os01g0898800 [Oryza sativa Japonica Group]	-	-	-	-	GO:0043231//intracellular membrane-bounded organelle	-	-
MSTRG.3856	49.75	32.71	31.34	17.94	10.79	12.45	17.52	22.46	17.88	26.23	10.41	15.45	676	483	445	207	136	113	184	294	200.04	262	126	191	--	translation initiation factor IF-2-like [Hordeum vulgare]	-	-	-	-	-	-	-
MSTRG.38638	1.02	1.24	0.73	1.99	2.31	2.96	1.11	1.33	1.05	3.14	2.93	3.45	46	60	33	75	92	87	37	58	39	102	115	140	--	-	-	-	-	-	-	-	-
MSTRG.38654	6.08	5.04	5.25	10.51	13.15	14.69	6.15	6.04	4.74	13.99	9.16	11.15	311	407	398	630	706	524	264	418	278	591	565	684	--	unnamed protein product [Triticum turgidum subsp. durum] [Triticum turgidum]	-	-	-	-	-	-	-
MSTRG.38660	0.35	0.16	0.25	0.51	2.05	1.43	0.67	0	0.53	2.95	1.07	1.05	4	2	3	5	22	11	6	0	5	25	11	11	--	-	-	-	-	-	-	-	-
MSTRG.38665	3.68	3.67	3.73	1.44	2.1	1.9	5.28	4.13	3.12	2.37	2.24	2.9	170	183	178	58	89	58	171	179	119	77	89	121	--	hypothetical protein Ahy_A06g026895 isoform A [Arachis hypogaea]	-	-	-	-	-	-	-
MSTRG.38668	0	0.07	0.23	1.36	1.03	0.6	0	0.17	0.15	2.88	1.97	1.58	0	2	6	29	24	10	0	4	3	53	44	36	--	-	-	-	-	-	-	-	-
MSTRG.38699	4.21	5.17	4.89	9.77	10.92	11.7	3.2	5.23	3.89	7.54	8.85	6.87	167	222.99	202.92	329	402	310	98	199.95	126.96	220	312.9	247.9	--	-	-	-	-	-	-	-	-
MSTRG.3909	31.3	28.54	28.74	56.07	73.9	56.92	28.74	27.61	25.96	68.21	50.82	62.58	924	931.86	887.96	1483.71	2083	1167.99	664	810	649.96	1534.97	1386	1749.78	--	predicted protein [Hordeum vulgare subsp. vulgare] [Hordeum vulgare]	-	-	-	-	-	-	-
MSTRG.3916	0.3	0	0	0.93	5.76	1.78	0.13	0	0.12	1.08	0.33	0.65	3	0	0	8	54	12	1	0	1	8	3	6	--	neural Wiskott-Aldrich syndrome protein-like [Hordeum vulgare]	-	-	-	-	-	-	GO:0009411//response to UV
MSTRG.3917	0.58	0.63	0.55	1.67	1.81	3.38	0.61	0.98	0.57	0.5	1.41	1.5	11	13	11	27	32	43	9	18	9	7	24	26	--	-	-	-	-	-	-	-	-
MSTRG.3948	3.14	2.53	2.27	4.42	8.9	13.76	4.13	1.3	1.82	10.37	4.28	3.57	50.26	44	38	60	132	147	51	20	24	121.91	61	52	--	hypothetical protein BRADI_3g54253v3, partial [Brachypodium distachyon]	-	-	-	-	-	-	-
MSTRG.4026	6.55	9.94	8.57	5.71	5.67	6.78	5.62	10.86	10.09	2.82	4.2	4.75	84.64	139.63	115.68	62.71	68.01	58.57	56.14	135.16	107.33	26.83	48.34	55.88	PBE1	20S proteasome beta 5 subunit [Triticum aestivum]	Genetic Information Processing	Folding, sorting and degradation	ko03050//Proteasome	K02737	GO:0043231//intracellular membrane-bounded organelle;GO:0043234//protein complex;GO:0044444//cytoplasmic part	GO:0004175//endopeptidase activity	GO:0006950//response to stress;GO:0009628//response to abiotic stimulus;GO:0010038//response to metal ion;GO:0019941//modification-dependent protein catabolic process;GO:0044763//single-organism cellular process
MSTRG.4070	6.66	8.63	7.12	13.56	18.82	18.1	5.86	8.86	5.89	10.82	11.83	9.6	103	145	115	178	270	187	70	132	75	123	163	135	TBL7	protein trichome berefringence-like 7 [Aegilops tauschii subsp. tauschii] [Aegilops tauschii]	-	-	-	-	-	-	-
MSTRG.4090	52.35	21.82	24.32	4.12	5.3	5.66	22.61	14.91	14.68	6.56	6.04	5.5	554	251	269	37	52	40	185	152	128	51	57	53	--	protein PHOTOSYSTEM I ASSEMBLY 2, chloroplastic [Brachypodium distachyon]	-	-	-	-	GO:0009536//plastid	GO:0005515//protein binding	GO:0005982//starch metabolic process;GO:0006739//NADP metabolic process
MSTRG.4165	0.79	0.31	0.22	2.27	3.05	8.47	0.59	0.35	0.14	2.62	0.76	0.37	7	3	2	17	25	50.01	4	3	1	17	6	3	--	OSJNBa0043L09.23 [Oryza sativa Japonica Group]	-	-	-	-	GO:0043231//intracellular membrane-bounded organelle	-	GO:0006950//response to stress
MSTRG.4166	15.61	12.29	13.43	19.25	46.66	40.46	22.38	16.43	11.13	56.11	34.88	28.86	486	408	430	495	1328	846	536	484	281	1267	943.95	793.94	--	-	-	-	-	-	-	-	-
MSTRG.4207	4.21	4.26	4.6	5.94	14.71	13.68	6.14	5.54	3.96	17.76	7.52	8.15	71	78	81	85	230	154	80	90	55	220	113	125	--	-	-	-	-	-	-	-	-
MSTRG.4223	2.31	2.73	2.23	7.24	6.35	7.31	2.85	2.81	2	8.68	4.78	5.76	49	69	49	135	131	108	49	60	34	139	95	118	--	-	-	-	-	-	-	-	-
MSTRG.4265	6.06	5.22	5.02	10.3	11.05	13	4.2	4.32	4.26	12.62	9.89	10.48	185	173	160	267	313	265	99	127	107	283	269	291	CESA8	cellulose synthase-like protein G2 [Hordeum vulgare]	-	-	-	-	-	-	-
MSTRG.431	0.82	1.44	1.26	1.94	4.26	1.85	1.07	1.54	2.4	4.15	3.89	3.44	10	19	16	20	48	15	10	18	24	37	42	38	--	-	-	-	-	-	-	-	-
MSTRG.4310	0.07	0	0.07	25.21	44.9	56.66	0	0.08	0	10.15	6.22	3.51	1.59	0	1.67	512.69	997.46	906.39	0	1.79	0	178.67	132.64	76.49	--	Transposon Ty3-G Gag-Pol polyprotein [Triticum urartu]	-	-	-	-	-	-	-
MSTRG.4311	0.66	1.59	2.04	775.9	2315.6	3253.9	1.23	1.62	1.85	536.04	166.85	104.54	10.41	27.17	33.57	10353.8	33757.6	34156.1	15	24.53	24	6190.86	2336.27	1494.39	--	Asp_protease_2 domain-containing protein, partial [Cephalotus follicularis]	-	-	-	-	-	-	-
MSTRG.4360	6.97	4.63	5.78	1.38	0.9	1.51	2.06	6.8	5.2	1.94	1.79	1.94	83	60	72	14	10	12	19	78	51	17	19	21	--	Os12g0490000 [Oryza sativa Japonica Group]	-	-	-	-	-	-	-
MSTRG.4387	0.36	0.87	0.21	1.96	2.96	2.6	0.94	0.68	0.97	2.07	1.22	1.35	5	13	3	23	38	24	10	9	11	21	15	17	LBD37	PREDICTED: LOB domain-containing protein 37 [Oryza brachyantha]	-	-	-	-	-	-	GO:0006694//steroid biosynthetic process
MSTRG.4506	13.97	10.58	8.25	3.65	6.35	5.4	11.16	11.56	11.58	6.95	5.33	6.22	306	252	189	68	129	79	189	244	209	112	104	124	--	RNA-binding S4 [Zea mays]	-	-	-	-	GO:0009536//plastid	GO:0003676//nucleic acid binding	-
MSTRG.4545	0.29	0.07	0.14	1.04	1.74	1.54	1.04	0.38	0.44	1.1	0.66	0.81	4	1	2	12	22	14	11	5	5	11	8	10	--	-	-	-	-	-	-	-	-
MSTRG.4651	15.71	13.59	15.76	4.44	8.74	14.94	11.2	12.4	10.03	5.87	4.64	7.94	362	350	387	91	188	235	199	286	192	100	98	170	CYP51	cytochrome P450 CYP51H10 [Avena strigosa]	Metabolism;Metabolism;Metabolism	Global and overview maps;Global and overview maps;Lipid metabolism	ko01100//Metabolic pathways;ko01110//Biosynthesis of secondary metabolites;ko00100//Steroid biosynthesis	K05917;K05917;K05917	GO:0016020//membrane;GO:0043231//intracellular membrane-bounded organelle	GO:0005488//binding;GO:0016709//oxidoreductase activity, acting on paired donors, with incorporation or reduction of molecular oxygen, NAD(P)H as one donor, and incorporation of one atom of oxygen	GO:0000097//sulfur amino acid biosynthetic process;GO:0006694//steroid biosynthetic process;GO:0008380//RNA splicing;GO:0016104//triterpenoid biosynthetic process
MSTRG.4652	0.91	0.69	0.87	2.73	3.24	1.23	0.42	2.32	1.44	3.55	2.65	2.06	33.61	27.71	33.69	85.9	111.14	30.29	12.15	82.63	43.82	96.53	87.37	69.37	--	PREDICTED: citrate synthase, glyoxysomal [Fragaria vesca subsp. vesca] [Fragaria vesca]	Metabolism;Metabolism;Metabolism;Metabolism;Metabolism;Metabolism;Metabolism	Global and overview maps;Global and overview maps;Global and overview maps;Global and overview maps;Carbohydrate metabolism;Carbohydrate metabolism;Global and overview maps	ko01100//Metabolic pathways;ko01110//Biosynthesis of secondary metabolites;ko01200//Carbon metabolism;ko01230//Biosynthesis of amino acids;ko00630//Glyoxylate and dicarboxylate metabolism;ko00020//Citrate cycle (TCA cycle);ko01210//2-Oxocarboxylic acid metabolism	K01647;K01647;K01647;K01647;K01647;K01647;K01647	-	-	-
MSTRG.4653	1.98	0.72	0.86	0.75	8.56	2.24	3.43	0.3	0.81	8.25	2.65	1.85	26.39	28.29	30.31	23.1	77.86	17.71	48.85	10.37	24.18	77.47	55.63	45.63	--	PREDICTED: citrate synthase, glyoxysomal [Fragaria vesca subsp. vesca] [Fragaria vesca]	Metabolism;Metabolism;Metabolism;Metabolism;Metabolism;Metabolism;Metabolism	Global and overview maps;Global and overview maps;Global and overview maps;Global and overview maps;Carbohydrate metabolism;Carbohydrate metabolism;Global and overview maps	ko01100//Metabolic pathways;ko01110//Biosynthesis of secondary metabolites;ko01200//Carbon metabolism;ko01230//Biosynthesis of amino acids;ko00630//Glyoxylate and dicarboxylate metabolism;ko00020//Citrate cycle (TCA cycle);ko01210//2-Oxocarboxylic acid metabolism	K01647;K01647;K01647;K01647;K01647;K01647;K01647	-	-	-
MSTRG.467	0.93	1.7	1.47	2.9	3.21	3.06	1.28	1.67	1.61	3.94	3.73	3.68	27	54	45	71	86	59	28	46	38	83	95	96	--	-	-	-	-	-	-	-	-
MSTRG.4681	2.04	1.28	1.35	4.1	6.94	7.13	1.9	1.6	1.36	7.12	3.47	3.28	78	53	54	133	246	182	56	59	42.75	200	118	114	--	-	-	-	-	-	-	-	-
MSTRG.4688	0.39	0.7	0.29	2.22	1.97	2.29	0.67	0.63	1.03	2.01	1.28	2.6	9.74	19.01	7.71	47.26	45.81	38.36	12.94	15.23	21.38	37.17	28.54	59.43	--	hypothetical protein TRIUR3_09296 [Triticum urartu]	-	-	-	-	-	-	-
MSTRG.4721	2.02	1.68	1.56	2.5	3.83	1.92	1.53	1.38	1.92	3.56	3.99	5.3	41	37	33	43	72	26	24	27	32	53	72	97.57	--	-	-	-	-	-	-	-	-
MSTRG.4749	1.33	1.66	1.27	0.67	0.1	0.57	1.96	1.08	0.34	1.42	0.96	0.73	14	19	14	6	1	4	16	11	3	11	9	7	--	-	-	-	-	-	-	-	-
MSTRG.4769	0.54	0.4	0.46	2.17	3.18	2.19	0	0.94	0.42	1.53	0.48	0.26	25.42	20.83	23.01	87.49	139.86	69.39	0	42.88	16.23	53.23	20.38	11.42	TOGT1	UDP-glycosyltransferase [Avena strigosa]	Metabolism;Metabolism	Global and overview maps;Biosynthesis of other secondary metabolites	ko01110//Biosynthesis of secondary metabolites;ko00940//Phenylpropanoid biosynthesis	K23260;K23260	-	GO:0005515//protein binding;GO:0035251//UDP-glucosyltransferase activity	-
MSTRG.4770	2.05	1.58	1.54	18.09	32.74	12.83	2.17	1.79	3.61	26.39	17.91	9.96	58.58	49.17	45.99	438.51	867.14	244.61	48	49.12	84.77	553.77	455.62	258.58	TOGT1	UDP-glycosyltransferase [Avena strigosa]	Metabolism;Metabolism	Global and overview maps;Biosynthesis of other secondary metabolites	ko01110//Biosynthesis of secondary metabolites;ko00940//Phenylpropanoid biosynthesis	K23260;K23260	-	GO:0005515//protein binding;GO:0035251//UDP-glucosyltransferase activity	-
MSTRG.4789	0.85	0.78	0.59	2.37	2.34	2.55	0.7	0.48	0.28	2.74	0.87	1.79	11	11	8	26	28	22	7	6	3	26	10	21	--	-	-	-	-	-	-	-	-
MSTRG.4819	0.11	0.73	0.49	6.7	3.4	2.98	0.14	0.3	0.22	1.43	2.89	1.59	3	22	14	157	87	55	3	8	5	29	71	40	FRS5	protein FAR1-RELATED SEQUENCE 5-like [Setaria italica]	-	-	-	-	-	-	-
MSTRG.4839	0.16	0.29	0.46	1.19	0.92	0.24	0.21	0.39	0.32	1.88	1.25	1.11	3	6	9	19	16	3	3	7	5	26	21	19	--	F-box protein At5g07610-like [Aegilops tauschii subsp. tauschii] [Aegilops tauschii]	-	-	-	-	-	-	-
MSTRG.4898	14.62	13.66	14.76	50.78	62.98	65.33	8.33	12.35	12.44	47.88	38.32	34.87	531	539	560	1566	2122	1585	234	432	372	1278	1240	1152	MUCI21	Glycosyltransferase family 61 protein [Hordeum vulgare]	-	-	-	-	-	-	GO:0007568//aging;GO:0010243//response to organonitrogen compound
MSTRG.4919	10.77	15.37	14.26	5.6	3.06	4.53	5.39	16.16	15.54	6.57	7.08	8.92	292	453	404	129	77	82	113	422	347	131	171	220	Bx8	DIMBOA UDP-glucosyltransferase BX8-like [Aegilops tauschii subsp. tauschii] [Aegilops tauschii]	-	-	-	-	-	GO:0046527//glucosyltransferase activity	-
MSTRG.4937	1.35	1.47	1.84	3.21	4.78	3.21	1.32	1.13	1.41	1.34	2.61	1.64	37	44	53	75	122	59	28	30	32	27	64	41	HOX6	class I homeodomain-leucine zipper protein 6 [Lolium perenne]	-	-	-	-	GO:0043231//intracellular membrane-bounded organelle	GO:0001071//nucleic acid binding transcription factor activity;GO:0003677//DNA binding	GO:0001101//response to acid chemical;GO:0006355//regulation of transcription, DNA-templated;GO:0006972//hyperosmotic response;GO:0009755//hormone-mediated signaling pathway;GO:0048496//maintenance of organ identity;GO:0051707//response to other organism;GO:0061024//membrane organization
MSTRG.4952	0.07	0.26	0.25	0.91	0.73	0.76	0.17	0.25	0.35	1.08	1.26	1.11	3	13	12	35	31	23	6	11	13	36	51	46	PCMP-H74	pentatricopeptide repeat-containing protein At1g25360 [Aegilops tauschii subsp. tauschii] [Aegilops tauschii]	-	-	-	-	-	-	-
MSTRG.4978	1.61	2.36	2.2	3.55	5.27	3.86	3.53	2.01	2.59	4.89	3.7	4.16	48	101	83	116	157	79	91	72	82	127	125	149	--	-	-	-	-	-	-	-	-
MSTRG.4989	1.68	2.06	2.07	6.79	7.33	8.27	1.04	2.08	1.85	7.3	8.8	6.16	21	28	27	72	85	69	10	25	19	67	98	70	CYP81Q32	cytochrome P450 [Lolium sp. CD-2012]	-	-	-	-	-	GO:0016491//oxidoreductase activity;GO:0046872//metal ion binding	-
MSTRG.5010	2.86	2.48	2.56	5.5	5.35	8.28	2.54	3.17	3.48	8.58	5.89	10.34	98	87	91	157	169	180	69	101	97	204	171	308	RRC1	U2 snRNP-associated SURP motif-containing protein [Triticum urartu]	Genetic Information Processing	Transcription	ko03040//Spliceosome	K12842	-	GO:0003676//nucleic acid binding	GO:0010467//gene expression
MSTRG.5039	0.73	1.84	2.67	0.75	0.47	0.44	1.45	2.54	2.43	0.4	1.26	1.07	15	41	57	13	9	6	23	50	41	6	23	20	FAD-OXR	berberine bridge enzyme-like 27 [Brachypodium distachyon]	-	-	-	-	-	GO:0016491//oxidoreductase activity	-
MSTRG.5042	4.52	4.25	4.23	12.97	11.55	12.51	3.5	6.48	5.19	9.83	10.37	10.59	92	94	90	224	218	170	55	127	87	147	188	196	--	programmed cell death protein 2-like isoform X1 [Aegilops tauschii subsp. tauschii] [Aegilops tauschii]	-	-	-	-	GO:0044424//intracellular part	GO:0001882//nucleoside binding;GO:0034062//RNA polymerase activity	GO:0034645//cellular macromolecule biosynthetic process
MSTRG.5177	4.49	2.93	3.74	5.45	8.76	8.34	4.94	2.66	4.25	13.32	8.07	7.46	100	71	87	103	181	124	85	57	78	218	160	151	Os04g0650000	papain-like cysteine proteinase [Hordeum vulgare]	-	-	-	-	GO:0031224//intrinsic component of membrane;GO:0043231//intracellular membrane-bounded organelle	GO:0004175//endopeptidase activity;GO:0004620//phospholipase activity	GO:0016129//phytosteroid biosynthetic process;GO:0019538//protein metabolic process;GO:0048588//developmental cell growth
MSTRG.5187	0.68	0.86	1.15	0.25	0.45	0.31	0.54	1.14	1.27	0.57	0.53	0.34	13	18	23	4	8	4	8	21	20	8	9	6	WAK5	Wall-associated receptor kinase 5 [Triticum urartu]	-	-	-	-	GO:0043231//intracellular membrane-bounded organelle	GO:0001871//pattern binding;GO:0004672//protein kinase activity;GO:0032550//purine ribonucleoside binding;GO:0043167//ion binding	GO:0006464//cellular protein modification process
MSTRG.524	2.37	0.7	0.89	2.8	8.32	8.89	3.07	1.67	1.03	7.38	3.05	2.24	28	9	11	28	91	70	28	19	10	64	32	24	--	-	-	-	-	-	-	-	-
MSTRG.530	2.63	3.06	2.78	7.83	6.29	8.7	2.67	3.82	4.62	13.3	11.12	9.65	87.05	110.02	96.04	220.18	193.29	192.33	68.22	121.73	125.91	323.76	328.04	290.72	At4g31140	glucan endo-1,3-beta-glucosidase 5 [Aegilops tauschii subsp. tauschii] [Aegilops tauschii]	-	-	-	-	GO:0005618//cell wall;GO:0005911//cell-cell junction;GO:0031225//anchored component of membrane;GO:0043231//intracellular membrane-bounded organelle	GO:0008422//beta-glucosidase activity	GO:0044238//primary metabolic process
MSTRG.5417	5.14	3.87	3.94	7.29	13.07	18.13	5.14	3.85	4.33	12.5	5.4	5.5	135	116	112	164	315	313	104	101	99	238	130	138	--	-	-	-	-	-	-	-	-
MSTRG.5531	2.24	1.48	1.67	1.27	0.76	0.93	2.67	1.44	1.17	4.24	1.91	3.2	79	57	61.68	38	25	22	73	49	34	110	60	102.81	--	Os03g0632600 [Oryza sativa Japonica Group]	-	-	-	-	-	-	-
MSTRG.5552	15.25	11.48	12.68	8.07	16.35	6.23	24.01	17.27	15.06	9.74	10.63	5.93	198	162	172	89	197	54	241	216	161	93	123	70	--	NADH-ubiquinone reductase complex 1 MLRQ subunit [Artemisia annua]	-	-	-	-	GO:0042579//microbody	-	GO:0010260//organ senescence
MSTRG.5587	2.34	2.45	2.96	15.27	15.29	16.6	1.68	2.43	3.54	7.64	8.33	9.03	65	74	86	360	394	308	36	65	81	156	206	228	--	-	-	-	-	-	-	-	-
MSTRG.5656	1.54	1.52	1.62	4.23	3.95	2.8	1.95	2.83	3.36	5.91	5.44	4.38	43	46	47	100	102	52	42	76	77	121	135	111	PCMP-H40	pentatricopeptide repeat-containing protein At1g11290, chloroplastic-like [Aegilops tauschii subsp. tauschii] [Aegilops tauschii]	-	-	-	-	GO:0009536//plastid	-	GO:0043412//macromolecule modification;GO:0044260//cellular macromolecule metabolic process;GO:0090304//nucleic acid metabolic process
MSTRG.568	8.25	7.41	5.79	16.53	17.99	18.62	5.94	7.6	6.78	16.47	16.87	15.43	124	121	91	211	251	187	69	110	84	182	226	211	--	-	-	-	-	-	-	-	-
MSTRG.5690	56.31	41.5	48.12	86.26	115.79	128.37	39.65	41.64	34.41	203.24	116.29	161.14	608	487	543	791	1160	926	331	433	306	1613	1119	1583	--	transcription factor NIGTH1 [Brachypodium distachyon]	-	-	-	-	-	-	-
MSTRG.5814	71.91	30.94	30.36	14.11	20.14	18.65	72.93	32.06	30.96	30.95	14.57	20.25	1362	637	601	227	354	236	1068	585	483	431	246	349	--	unnamed protein product [Triticum turgidum subsp. durum] [Triticum turgidum]	-	-	-	-	-	-	-
MSTRG.5838	18.61	7.01	8.41	4.49	8.21	8.33	6.44	7.61	7.12	5.78	3.45	2.42	127	52	60	26	52	38	34	50	40	29	21	15	TRXM	Thioredoxin M-type, chloroplastic [Hordeum vulgare]	-	-	-	-	GO:0044434//chloroplast part	GO:0015036//disulfide oxidoreductase activity;GO:0030234//enzyme regulator activity	GO:0005975//carbohydrate metabolic process;GO:0019222//regulation of metabolic process;GO:0019725//cellular homeostasis;GO:0019752//carboxylic acid metabolic process;GO:0042430//indole-containing compound metabolic process;GO:0044249//cellular biosynthetic process
MSTRG.5865	0.87	0.29	0.6	0.56	1.1	1.89	0.31	0.25	0.38	2.46	1.24	1.73	11	4	8	6	13	16	3	3	4	23	14	20	--	-	-	-	-	-	-	-	-
MSTRG.5871	1.72	3.72	4.24	11.32	7.94	9.15	1.57	3.75	3.65	8.66	6.1	6.64	48	113	124	269	206	171	34	101	84	178	152	169	FRS1	protein FAR1-RELATED SEQUENCE 5-like [Brachypodium distachyon]	-	-	-	-	-	-	-
MSTRG.5880	5.62	2.81	2.99	6.79	8.49	8.12	4.53	2.15	2.61	15.84	8.8	9.53	149	81	83	153	209	144	93	55	57	309	208	230	PMAT2	Anthocyanin 5-aromatic acyltransferase [Hordeum vulgare]	-	-	-	-	-	GO:0016746//transferase activity, transferring acyl groups	-
MSTRG.5948	0.76	0.58	0.73	13.89	29.68	38.55	1.15	1.58	1.08	6.73	2.28	3.35	6	5	6	93	217	203	7	12	7	39	16	24	--	OSIGBa0135C13.1 [Oryza sativa]	-	-	-	-	-	GO:0004601//peroxidase activity;GO:0019842//vitamin binding;GO:0046906//tetrapyrrole binding	GO:0006950//response to stress;GO:0044710//single-organism metabolic process
MSTRG.5962	5.15	3.58	2.06	5.33	11.62	15.07	4.83	3.92	3.12	9.38	3.66	5.45	79	89.41	72	159	243	199	59	100	74	153	127	193	--	-	-	-	-	-	-	-	-
MSTRG.6025	42.34	32.18	32.51	17.79	15.48	18.13	25.85	29.31	29.87	15.29	12.33	9.75	339	280	272	121	115	97	160	226	197	90	88	71	--	protein CASPARIAN STRIP INTEGRITY FACTOR 1 [Brachypodium distachyon]	-	-	-	-	-	-	-
MSTRG.6038	1.22	1.72	1.32	0.57	0.7	0.49	0.52	1.52	0.79	0.22	0.36	0.36	15	23	17	6	8	4	5	18	8	2	4	4	RS2	Myb transcription factor [Hordeum vulgare]	-	-	-	-	GO:0005694//chromosome;GO:0043231//intracellular membrane-bounded organelle	GO:0001071//nucleic acid binding transcription factor activity;GO:0003676//nucleic acid binding;GO:0046983//protein dimerization activity	GO:0001101//response to acid chemical;GO:0006355//regulation of transcription, DNA-templated;GO:0006970//response to osmotic stress;GO:0009617//response to bacterium;GO:0009620//response to fungus;GO:0009725//response to hormone;GO:0009943//adaxial/abaxial axis specification;GO:0010038//response to metal ion;GO:0031347//regulation of defense response;GO:0048645//organ formation;GO:0051301//cell d…
MSTRG.6051	18.81	21.88	19.55	13.84	19.19	15.16	39.29	42.71	41.16	24.97	16.33	13.32	208	263	226	130	197	112	336	455	375	203	161	134	HY5	transcription factor HY5-like [Aegilops tauschii subsp. tauschii] [Aegilops tauschii]	Organismal Systems	Environmental adaptation	ko04712//Circadian rhythm - plant	K16241	GO:0043231//intracellular membrane-bounded organelle	GO:0001071//nucleic acid binding transcription factor activity;GO:0043566//structure-specific DNA binding;GO:0046872//metal ion binding	GO:0006355//regulation of transcription, DNA-templated;GO:0006405//RNA export from nucleus;GO:0006464//cellular protein modification process;GO:0006996//organelle organization;GO:0007602//phototransduction;GO:0009411//response to UV;GO:0009639//response to red or far red light;GO:0009893//positive regulation of metabolic process;GO:0010476//gibberellin mediated signaling pathway;GO:0019827//stem …
MSTRG.6061	12.5	19.84	18.91	32.68	25.96	24.26	9.1	15.19	15.45	25.79	31.8	28.65	341	588	539	757	657	442	192	399	347	517	773	711	XBOS33	probable E3 ubiquitin-protein ligase XBOS33 [Aegilops tauschii subsp. tauschii] [Aegilops tauschii]	-	-	-	-	GO:0043231//intracellular membrane-bounded organelle	GO:0019787//ubiquitin-like protein transferase activity;GO:0046872//metal ion binding	GO:0032446//protein modification by small protein conjugation;GO:0044699//single-organism process;GO:1901576//organic substance biosynthetic process
MSTRG.6073	35.46	16.84	17.09	34.29	60.36	59.3	159.69	57.68	72.58	126	62.12	71.26	554	286	279	455	875	619	1929	868	934	1447	865	1013	CP29B	RNA-binding protein CP29B, chloroplastic [Brachypodium distachyon]	-	-	-	-	GO:0009526//plastid envelope;GO:0009532//plastid stroma;GO:0031976//plastid thylakoid;GO:0044434//chloroplast part	GO:0008187//poly-pyrimidine tract binding	GO:0001101//response to acid chemical;GO:0006091//generation of precursor metabolites and energy;GO:0009617//response to bacterium;GO:0009696//salicylic acid metabolic process;GO:0045087//innate immune response
MSTRG.6133	0.69	1.85	2.01	0.3	0.79	0.38	1.39	1.65	1.04	0.29	0.67	0.42	16	47	49	6	17	6	25	37	20	5	14	9	--	-	-	-	-	-	-	-	-
MSTRG.6159	1.37	1.59	1.57	5.81	5.5	4.22	1.14	2.38	1.65	5.27	6.57	6.6	46	61	56	179	177	99	31	81	48	136	211	210	--	integrator complex subunit 9 homolog isoform X4 [Aegilops tauschii subsp. tauschii] [Aegilops tauschii]	-	-	-	-	GO:0043231//intracellular membrane-bounded organelle;GO:0043234//protein complex	GO:0003824//catalytic activity	GO:0016073//snRNA metabolic process
MSTRG.618	2.05	1.69	1.6	4.14	6.97	5.3	1.96	2.82	2.91	4.94	4.99	5.77	51.43	46	42	88	162	88.75	38	68	60.1	91	111.51	131.44	--	Reverse transcriptase zinc-binding domain [Macleaya cordata]	-	-	-	-	-	-	-
MSTRG.6227	0.27	0.25	0.26	2.83	2.3	4.8	0.35	0.55	0.97	0.73	1.2	0.88	1	1	1	9	8	12	1	2	3	2	4	3	--	-	-	-	-	-	-	-	-
MSTRG.623	0.33	0.34	0.87	1.31	1.6	3.14	0.59	0.68	0.9	2.97	1.11	1.81	8	9	22	27	36	51	11	16	18	53	24	40	--	-	-	-	-	-	-	-	-
MSTRG.6258	3.78	3.81	3.57	6.25	9.79	10.06	6.05	2.63	3.57	8.96	5.92	6.16	139	152	137	195	334	247	172	93	108	242	194	206	CUV	Pre-mRNA-splicing factor ATP-dependent RNA helicase PRP16 [Hordeum vulgare]	Genetic Information Processing	Transcription	ko03040//Spliceosome	K12815	GO:0043231//intracellular membrane-bounded organelle;GO:0044444//cytoplasmic part	GO:0003676//nucleic acid binding;GO:0032550//purine ribonucleoside binding;GO:0042623//ATPase activity, coupled	GO:0006396//RNA processing;GO:0044763//single-organism cellular process
MSTRG.6303	1.85	1.57	1.51	0.08	0.09	0	0.63	1.58	5.55	0.9	0.49	0.34	36	26	28	1	2	0	11	25	86	13	7	9	--	-	-	-	-	-	-	-	-
MSTRG.6319	6.3	6.07	5.71	9.51	15.85	10.43	7.15	4.44	6.18	20.36	12.08	13.98	171	179	162	219	399	189	150	116	138	406	292	345	--	-	-	-	-	-	-	-	-
MSTRG.6404	5.78	6.24	7.86	14.99	14.3	19.5	9.2	7.64	7.37	19.97	11.34	11.65	119	160	200	334	322	279	137	193	153	350	273	292	--	-	-	-	-	-	-	-	-
MSTRG.6519	85.15	79.89	76.99	27.39	27.81	26.39	95.73	88.45	76.23	43.35	35.27	44.24	1980	2019	1871	541	600	410	1721	1981	1460	741	731	936	RIBA3	probable monofunctional riboflavin biosynthesis protein RIBA 3, chloroplastic isoform X1 [Aegilops tauschii subsp. tauschii] [Aegilops tauschii]	Metabolism;Metabolism;Metabolism;Metabolism	Global and overview maps;Global and overview maps;Metabolism of cofactors and vitamins;Metabolism of cofactors and vitamins	ko01100//Metabolic pathways;ko01110//Biosynthesis of secondary metabolites;ko00790//Folate biosynthesis;ko00740//Riboflavin metabolism	K14652;K14652;K14652;K14652	GO:0009536//plastid	GO:0003933//GTP cyclohydrolase activity;GO:0016772//transferase activity, transferring phosphorus-containing groups;GO:0016830//carbon-carbon lyase activity;GO:0032550//purine ribonucleoside binding;GO:0043169//cation binding	GO:0006771//riboflavin metabolic process;GO:0006796//phosphate-containing compound metabolic process;GO:0048511//rhythmic process
MSTRG.6535	0.26	0.06	0	0.69	1.88	1.36	0.67	0.2	0.16	0.62	0.44	0.57	4	1	0	9	27	14	8	3	2	7	6	8	GABA-T	gamma-aminobutyrate transaminase 1, mitochondrial [Brachypodium distachyon]	Metabolism;Metabolism;Metabolism	Global and overview maps;Amino acid metabolism;Carbohydrate metabolism	ko01100//Metabolic pathways;ko00250//Alanine, aspartate and glutamate metabolism;ko00650//Butanoate metabolism	K16871;K16871;K16871	GO:0009536//plastid;GO:0031090//organelle membrane	GO:0003867//4-aminobutyrate transaminase activity;GO:0043168//anion binding;GO:0046914//transition metal ion binding	GO:0000904//cell morphogenesis involved in differentiation;GO:0005984//disaccharide metabolic process;GO:0006105//succinate metabolic process;GO:0006511//ubiquitin-dependent protein catabolic process;GO:0006970//response to osmotic stress;GO:0006996//organelle organization;GO:0009062//fatty acid catabolic process;GO:0009063//cellular amino acid catabolic process;GO:0009064//glutamine family amino…
MSTRG.6700	0.54	1.57	1.36	9.04	10.84	10.4	1.06	1.29	2.34	2.34	6.77	9.18	31	93.41	75.05	510.04	735.54	486.6	23.56	72.17	83.51	125	428.19	407.48	--	-	-	-	-	-	-	-	-
MSTRG.6701	1.1	3.14	3.36	13.64	7.39	5.86	1.27	4.4	4.67	1	8.54	11.32	15	46.59	47.95	157.96	93.46	53.4	13.44	57.83	52.49	10	103.81	140.52	--	-	-	-	-	-	-	-	-
MSTRG.6751	1.29	1.53	1.31	3.14	3.95	4.78	1.74	1.53	2.15	3.66	3.58	2.67	49	63	52	101	139	121	51	56	67	102	121	92	--	hypothetical protein BRADI_1g71315v3 [Brachypodium distachyon]	-	-	-	-	-	-	-
MSTRG.6773	2.06	0.98	1.78	3.99	4.66	6.77	1.89	1.31	1.7	8.96	4.25	5.34	31	16	28	51	65	68	22	19	21	99	57	73	--	-	-	-	-	-	-	-	-
MSTRG.6779	81.34	81.9	83.62	59.97	62.21	51.51	130.5	145.61	158.67	68.5	67.84	59.71	2108	2307	2265	1320	1496	892	2615	3635	3387	1305	1567	1408	APS3	ATP sulfurylase [Triticum turgidum subsp. durum] [Triticum turgidum]	Metabolism;Metabolism;Metabolism;Metabolism;Metabolism;Metabolism	Global and overview maps;Global and overview maps;Nucleotide metabolism;Energy metabolism;Metabolism of other amino acids;Biosynthesis of other secondary metabolites	ko01100//Metabolic pathways;ko01110//Biosynthesis of secondary metabolites;ko00230//Purine metabolism;ko00920//Sulfur metabolism;ko00450//Selenocompound metabolism;ko00261//Monobactam biosynthesis	K13811;K13811;K13811;K13811;K13811;K13811	-	-	-
MSTRG.6798	0.79	1.12	0.81	1.87	2.51	3.25	1.16	1.43	0.84	4.47	3.63	3.67	15	23	16	30	44	41	17	26	13	62	61	63	--	-	-	-	-	-	-	-	-
MSTRG.6810	0.89	0.41	0.37	1.78	3.31	6.78	0.36	0.12	0.27	1.06	1	0.61	16	8	7	27	55	81	5	2	4	14	16	10	ZFP8	zinc finger protein 8 [Brachypodium distachyon]	-	-	-	-	-	-	-
MSTRG.6850	0.4	1.98	2.08	2.28	0.97	0.23	0.2	0.74	0.75	0.97	2.8	4.71	21	112	113	101	47	8	8	37	32	37	130	223	--	Os03g0643433 [Oryza sativa Japonica Group]	-	-	-	-	-	-	-
MSTRG.6884	1.34	1.77	1.29	3.47	4.76	4.22	1.74	1.33	1.09	3.22	3.59	3.17	21	30	21	46	69	44	21	20	14	37	50	45	--	-	-	-	-	-	-	-	-
MSTRG.6906	12.72	18.93	19.94	44.92	31.93	33.18	5.68	21.08	10.02	44.2	48.18	39.95	191	309	313	573	445	333	66	305	124	488	645	546	--	-	-	-	-	-	-	-	-
MSTRG.6969	10.1	5.92	6.59	58.53	121.87	167.02	10.1	4.41	6.55	62.16	27.18	22.96	88	56	60	433	985	972	68	37	47	398	211	182	--	ATPase inhibitor [Saccharum officinarum]	-	-	-	-	GO:0030964//NADH dehydrogenase complex;GO:0031966//mitochondrial membrane	-	GO:0006140//regulation of nucleotide metabolic process;GO:0009892//negative regulation of metabolic process
MSTRG.6992	0.12	0.05	0	5.6	13.21	14.73	0.04	0	0.04	2.25	0.87	0.41	4	2	0	164.34	423.67	340.2	1	0	1	57.17	26.73	13	--	glutathione S-transferase T3 [Brachypodium distachyon]	-	-	-	-	-	-	-
MSTRG.6993	0	0	0	2.44	5.6	4.68	0	0	0	1.93	0.58	0	0	0	0	72.66	182.33	109.8	0	0	0	49.83	18.27	0	--	glutathione S-transferase T3 [Brachypodium distachyon]	-	-	-	-	-	-	-
MSTRG.7000	1.2	1.26	1.27	3.72	3.45	2.88	1.27	1.2	1.71	1.98	2.44	1.92	28	32	31	74	75	45	23	27	33	34	51	41	--	ML domain protein isoform X2 [Panicum miliaceum]	-	-	-	-	-	-	-
MSTRG.7196	0.33	0	0.32	0	0	0	1.05	0.32	1.37	0	0	0	2	0	2	0	0	0	5	2	7	0	0	0	--	-	-	-	-	-	-	-	-
MSTRG.72	0.49	0.69	0.8	2.03	1.21	1.19	0.75	1.41	0.99	2.48	3.12	2.8	21	32	36	74	48	34	25	58	35	78	119	109	PCMP-E90	PPR domain-containing protein [Triticum aestivum]	-	-	-	-	-	-	-
MSTRG.7212	1.16	1.22	1.06	1.96	0.84	0.5	1.22	1.95	1.48	0.3	0.43	0.55	21	24	20	30	14	6	17	34	22	4	7	9	--	TNF receptor-associated factor 6 [Triticum urartu]	Metabolism	Metabolism of cofactors and vitamins	ko00130//Ubiquinone and other terpenoid-quinone biosynthesis	K12501	GO:0009526//plastid envelope	GO:0043169//cation binding	GO:0016109//tetraterpenoid biosynthetic process
MSTRG.7256	0.63	0.55	0.26	4.84	3.49	3.72	0.35	0.19	0.22	4.57	2.17	3.11	7	7	3	48	40	29	3	2	2	41	24	32	--	-	-	-	-	-	-	-	-
MSTRG.7262	12.48	6.55	6.77	9.11	20.67	31.05	3.32	3.6	2.88	9.3	7.67	7.57	263	150	149	163	404	437	54	73	50	144	144	145	--	hypothetical protein E2562_038022 [Oryza meyeriana var. granulata] [Oryza meyeriana]	-	-	-	-	-	-	-
MSTRG.7286	6.61	10.51	12.12	4.05	3.12	2.27	1.78	11	8.86	2.62	4.32	5.45	48	83	92	25	21	11	10	77	53	14	28	36	At5g07830	heparanase-like protein 1 [Brachypodium distachyon]	Metabolism;Metabolism	Global and overview maps;Glycan biosynthesis and metabolism	ko01100//Metabolic pathways;ko00531//Glycosaminoglycan degradation	K07964;K07964	-	GO:0016787//hydrolase activity	-
MSTRG.7302	2.02	1.1	1.27	4.02	4.75	3.76	3.23	1.61	1.69	4.31	2.2	1.16	26.39	15.7	17.33	44.65	57.64	32.84	32.69	20.31	18.26	41.43	25.62	13.8	--	nuclear pore complex protein NUP54-like [Gossypium australe]	-	-	-	-	-	-	-
MSTRG.7303	3.09	2.41	2.77	6.34	4.68	3.52	2.44	3.3	2.77	7.64	6.6	12.85	109	137	145	275	166.97	85	69	154	120	227	300	620	--	MutS2 protein [Triticum urartu]	-	-	-	-	-	-	-
MSTRG.731	1.4	0.44	1.13	0.74	0.75	0.33	0.43	0.31	0.89	0.3	0.41	0.53	38	13	32	17	19	6	9	8	20	6	10	13	--	-	-	-	-	-	-	-	-
MSTRG.7500	11.62	7.09	7.62	1.38	1.07	2.01	13.3	10.14	8.55	8.31	4.72	5.54	467	312	320	47	40	54	415	394	287	247	170	203	IAA25	auxin-responsive protein IAA25-like isoform X1 [Aegilops tauschii subsp. tauschii] [Aegilops tauschii]	Environmental Information Processing	Signal transduction	ko04075//Plant hormone signal transduction	K14484	GO:0016020//membrane;GO:0043231//intracellular membrane-bounded organelle	GO:0005515//protein binding;GO:0016791//phosphatase activity	GO:0001101//response to acid chemical;GO:0006801//superoxide metabolic process;GO:0006970//response to osmotic stress;GO:0009411//response to UV;GO:0009620//response to fungus;GO:0009718//anthocyanin-containing compound biosynthetic process;GO:0009725//response to hormone;GO:0010182//sugar mediated signaling pathway;GO:0010467//gene expression;GO:0019222//regulation of metabolic process;GO:003355…
MSTRG.7559	1.24	0.37	0.3	1.46	3.12	9.69	1.3	0.16	0.28	8.02	1.78	1.59	16	5.24	4.03	16	37.39	83.68	13	2	3	76.16	20.45	18.75	CRK6	Cysteine-rich receptor-like protein kinase 8 [Triticum urartu]	-	-	-	-	GO:0043231//intracellular membrane-bounded organelle	GO:0016772//transferase activity, transferring phosphorus-containing groups	-
MSTRG.7611	0.75	0.69	1.02	3.62	4.43	4.35	1.01	1.1	1.43	2.85	3.8	3.53	27	27	38	110	147	104	28	38	42	75	121	115	--	Aleurone layer morphogenesis protein [Zea mays]	-	-	-	-	-	-	-
MSTRG.7639	2.28	2.86	3.1	0.75	0.63	0.71	0.86	2.59	1.32	1.55	1.67	2.04	86	117	122	24	22	18	25	94	41	43	56	70	--	-	-	-	-	-	-	-	-
MSTRG.7640	1.15	4.88	4.35	2.08	0.74	1.14	0.42	3.11	1.44	1.32	2.67	3.21	32	147	126	49	19.01	21.06	9.07	83	32.84	26.93	66.03	81	--	-	-	-	-	-	-	-	-
MSTRG.765	0.23	0.11	0	0.68	1.5	1.74	0	0.85	0.14	0.79	0.78	0.38	2	1	0	5	12	10	0	7	1	5	6	3	--	protein ALP1-like [Zea mays]	-	-	-	-	-	-	-
MSTRG.7670	0.07	0.2	0.36	1.26	1.49	1.53	0.11	0.15	0.29	0	0.9	0.84	2.71	8.41	14.61	41.08	53.06	39.16	3.38	5.52	9.09	0	30.61	29.13	At3g19950	E3 ubiquitin-protein ligase CIP8 [Brachypodium distachyon]	-	-	-	-	-	-	-
MSTRG.7671	13.93	7.82	6.7	24.14	32.85	31.01	9.66	6.78	6.9	22.34	15.76	14.38	275.29	166.59	137.39	407.92	609.94	420.84	145.62	126.48	110.91	332	275.39	263.87	At3g19950	E3 ubiquitin-protein ligase CIP8 [Brachypodium distachyon]	-	-	-	-	-	GO:0043169//cation binding	-
MSTRG.7676	3.72	3.51	3.32	7.12	5.85	7.19	3.23	2.68	2.89	6.88	6.16	7.23	222	228	207	361	324	287	149	154	142	302	328	393	MIF3	mini zinc finger protein 3-like [Aegilops tauschii subsp. tauschii] [Aegilops tauschii]	-	-	-	-	GO:0043231//intracellular membrane-bounded organelle	GO:0003676//nucleic acid binding;GO:0043169//cation binding;GO:0046983//protein dimerization activity	GO:0001101//response to acid chemical;GO:0006355//regulation of transcription, DNA-templated;GO:0009639//response to red or far red light;GO:0009755//hormone-mediated signaling pathway;GO:0014070//response to organic cyclic compound;GO:0016129//phytosteroid biosynthetic process;GO:0048507//meristem development;GO:0051100//negative regulation of binding
MSTRG.7681	0	0.42	0.07	0.99	1.48	3.09	0.2	0.08	0.09	1.77	0.77	0.84	0	6	1	11	18	27	2	1	1	17	9	10	--	-	-	-	-	-	-	-	-
MSTRG.7748	0.19	0.53	0.09	1.57	0.41	0.28	0.12	0.69	0.81	1.42	1.39	1.67	2	6	1	14	4	2	1	7	7	11	13	16	--	endonuclease 1 [Brachypodium distachyon]	-	-	-	-	-	-	-
MSTRG.777	0.08	0.09	0.22	2.67	2.61	3.92	0.13	0.16	0.17	1.19	0.57	0.49	3	4	9	73.64	78	81.34	4	6	4	24	16	17	--	disease resistance protein RGA2-like [Hordeum vulgare]	-	-	-	-	-	-	-
MSTRG.7809	0.11	0.1	0.21	0.64	1.17	2.11	1.12	0.22	0.13	2.8	0.49	0.59	1	1	2	5	10	13	8	2	1	19	4	5	--	-	-	-	-	-	-	-	-
MSTRG.7812	6	5.88	5.75	15.6	24.26	31.11	5.11	6.63	3.74	12.15	10.34	10.02	144.9	245.17	218.22	442.12	605.43	606.45	101	221.66	122.47	250.86	311.41	326.21	--	uncharacterized protein LOC104583483 [Brachypodium distachyon]	-	-	-	-	-	-	-
MSTRG.7853	0.85	0.83	0.6	2.09	3.84	2.12	0.17	0.3	0.28	1.9	1.33	1.18	15	21	14	36.44	76	33	3	6	5	29	26	23	--	-	-	-	-	-	-	-	-
MSTRG.7855	2.59	0.49	0.58	3.32	11.35	11.85	1.38	0.4	0.37	3.52	1.71	0.92	34	7	8	37	138.3	104	14	5.04	4	34	20	11	--	protein RRP6-like 1 [Aegilops tauschii subsp. tauschii] [Aegilops tauschii]	Genetic Information Processing	Folding, sorting and degradation	ko03018//RNA degradation	K12591	-	-	-
MSTRG.8070	3.96	7.75	6.14	0.79	1.26	1.17	1.66	2.49	1.49	0.99	0.56	0.43	71	151	115	12	21	14	23	43	22	13	9	7	RAP2-2	ethylene response factor [Triticum aestivum]	-	-	-	-	-	-	-
MSTRG.8153	11.79	4.91	6.89	19.14	32.42	29.13	6.91	5.28	4.16	28.7	15.37	19.27	205.5	93.11	125.51	283.33	524.51	339.26	93.18	88.69	59.67	367.77	238.85	305.71	--	-	-	-	-	-	-	-	-
MSTRG.8189	1.8	2.29	2.14	4.53	5.99	5.44	2.12	2.46	2.72	3.44	3.82	4.44	60	117	99	162	181	117	55	106	99	92	126	156	--	-	-	-	-	-	-	-	-
MSTRG.8194	0.3	0	0.07	1.76	1.61	2.35	0.39	0.16	0	1.53	1.34	1.15	4	0	1	20	20	21	4	2	0	15	16	14	--	-	-	-	-	-	-	-	-
MSTRG.8267	6.31	4.67	4.62	5.1	16.14	24.82	11.52	6.17	5.86	35.52	10.14	12.92	51	41	39	35	121	134	72	48	39	211	73	95	--	-	-	-	-	-	-	-	-
MSTRG.8320	1.54	0.57	1.08	2.78	7.2	6.92	1.6	0.96	1.12	6.43	4.27	3.16	15	6	11	23	65	45	12	9	9	46	37	28	--	Pre-mRNA 3'-end-processing factor FIP1 [Hordeum vulgare]	-	-	-	-	-	-	-
MSTRG.8345	14.01	12.89	12.78	94.43	93.16	124.09	17.7	13.13	9.98	109.24	69.24	84.04	259	259	247	1483	1598	1533	253	234	152	1485	1141	1414	RISBZ5	bZIP transcription factor RISBZ5 isoform X1 [Brachypodium distachyon]	-	-	-	-	-	GO:0003677//DNA binding;GO:0046983//protein dimerization activity	GO:0009987//cellular process;GO:0010468//regulation of gene expression
MSTRG.8380	0.53	0.61	0.84	0.42	0.05	0.33	0.23	0.41	0.86	0.3	0.15	0.05	12	15	20	8	1	5	4	9	16	5	3	1	ISPG	hydroxymethylbutenyl diphosphate synthase1 [Zea mays]	Metabolism;Metabolism;Metabolism	Global and overview maps;Global and overview maps;Metabolism of terpenoids and polyketides	ko01100//Metabolic pathways;ko01110//Biosynthesis of secondary metabolites;ko00900//Terpenoid backbone biosynthesis	K03526;K03526;K03526	GO:0009526//plastid envelope;GO:0009532//plastid stroma	GO:0051536//iron-sulfur cluster binding;GO:0052592//oxidoreductase activity, acting on CH or CH2 groups, with an iron-sulfur protein as acceptor	GO:0006520//cellular amino acid metabolic process;GO:0006633//fatty acid biosynthetic process;GO:0006644//phospholipid metabolic process;GO:0006733//oxidoreduction coenzyme metabolic process;GO:0006778//porphyrin-containing compound metabolic process;GO:0006790//sulfur compound metabolic process;GO:0009117//nucleotide metabolic process;GO:0009617//response to bacterium;GO:0009639//response to red…
MSTRG.8394	2.45	2.24	1.91	11.05	25.04	25.96	1.8	1.37	1.52	8.26	5.5	5.19	65	64.63	53	249	616.13	460	37	35	33.16	161	130	125.19	MIMI_L728	L728 protein [Ananas comosus]	-	-	-	-	GO:0009536//plastid	-	-
MSTRG.8463	402.93	253.74	248.2	109.62	174.2	144.11	573.59	251	300.82	241.65	197.98	209.88	12818	8773	8252	2962	5142	3063	14108	7691	7882	5651	5613	6075	At2g30600/At2g30610	BTB/POZ domain-containing protein At2g30600 [Brachypodium distachyon]	-	-	-	-	GO:0009532//plastid stroma;GO:0031978//plastid thylakoid lumen;GO:0042651//thylakoid membrane;GO:0044434//chloroplast part	GO:0046914//transition metal ion binding	GO:0000097//sulfur amino acid biosynthetic process;GO:0003002//regionalization;GO:0003006//developmental process involved in reproduction;GO:0005976//polysaccharide metabolic process;GO:0006355//regulation of transcription, DNA-templated;GO:0006417//regulation of translation;GO:0006739//NADP metabolic process;GO:0006873//cellular ion homeostasis;GO:0006996//organelle organization;GO:0009639//resp…
MSTRG.8464	5.42	9.87	9.13	4.06	4.38	3.47	9.2	8.15	8.98	5.91	5.51	7.57	96	190	169	61	72	41	126	139	131	77	87	122	yjcL	Bax inhibitor 1, partial [Dichanthelium oligosanthes]	-	-	-	-	GO:0009526//plastid envelope	-	-
MSTRG.8520	2.7	3.11	2.78	13.29	12.13	12.71	1.88	3.27	2.67	7.11	6.86	8.45	91	114	98	380	379	286	49	106	74	176	206	259	--	-	-	-	-	-	-	-	-
MSTRG.8613	11.28	5.29	6.59	12.62	28.22	29.11	11.11	4.57	5.51	25.78	12.9	16.77	159	81	97	151	369	274	121	62	64	267	162	215	--	-	-	-	-	-	-	-	-
MSTRG.862	0.05	0.18	0.48	0.94	0.86	1.79	0.26	0.41	0.13	1.43	1.18	0.99	1	4	10	16	16	24	4.1	8	2.17	21	21	17.96	--	-	-	-	-	-	-	-	-
MSTRG.8623	0.5	1.06	1.11	2.19	4.28	4.29	2.41	1.52	1.41	3.08	1.47	1.49	10	23	23	37	79	57	37	29	23	45	26	27	PAGR	protein PECTIC ARABINOGALACTAN SYNTHESIS-RELATED [Brachypodium distachyon]	-	-	-	-	-	-	GO:0071704//organic substance metabolic process
MSTRG.8647	0.2	0.3	0.06	1.25	1	1.19	0	0.14	0	0.36	0	0.07	3	5	1	16	14	12	0	2	0	4	0	1	--	NFU1 iron-sulfur cluster protein [Parasponia andersonii]	-	-	-	-	-	-	GO:0006950//response to stress;GO:0009628//response to abiotic stimulus
MSTRG.8680	1.28	0.47	0.65	2.82	2.51	1.05	0.86	0.66	0.92	2.72	2.27	1.78	33.63	14	18	67	65	20	17.32	17	21	56	55	46.1	--	-	-	-	-	-	-	-	-
MSTRG.8694	0.33	0.4	0.31	1.67	2.59	1.15	0.14	0.11	1.33	1.64	2.82	3.12	3	4	3	13	22	7	1	1	10	11	23	26	--	-	-	-	-	-	-	-	-
MSTRG.8717	0.23	1.24	1.53	3.33	4.5	4.09	0.93	1.02	1.32	3.55	4.01	2.15	3	17.87	21.12	37.44	55.21	36.14	9.52	12.94	14.34	34.5	47.22	25.92	--	-	-	-	-	-	-	-	-
MSTRG.8718	0	0.35	0.26	0.39	4.03	0.67	0.66	0.39	0.62	1.43	1.4	1.02	0	4.13	2.88	3.56	40.79	4.86	5.48	4.06	5.66	11.5	13.78	10.08	--	-	-	-	-	-	-	-	-
MSTRG.8726	0.24	0	0	41.57	59.55	59	0	0	0	37.01	23.88	21	2	0	0	292	457	326	0	0	0	225	176	158	--	cytochrome-c oxidase [Spatholobus suberectus]	-	-	-	-	GO:0044455//mitochondrial membrane part	GO:0009055//electron carrier activity;GO:0060089//molecular transducer activity	GO:0006605//protein targeting;GO:0015992//proton transport
MSTRG.8743	0.37	1.25	1.66	0.95	1.2	0.37	0.32	0.58	0.45	0.17	0.55	0.07	6	22	28	13	18	4	4	9	6	2	8	1	OPR11	12-oxophytodienoate reductase 1 [Triticum turgidum subsp. durum] [Triticum turgidum]	Metabolism;Metabolism;Metabolism	Global and overview maps;Global and overview maps;Lipid metabolism	ko01100//Metabolic pathways;ko01110//Biosynthesis of secondary metabolites;ko00592//alpha-Linolenic acid metabolism	K05894;K05894;K05894	GO:0043231//intracellular membrane-bounded organelle;GO:0044444//cytoplasmic part	GO:0016628//oxidoreductase activity, acting on the CH-CH group of donors, NAD or NADP as acceptor;GO:0032553//ribonucleotide binding	GO:0006633//fatty acid biosynthetic process;GO:0006950//response to stress;GO:0009694//jasmonic acid metabolic process
MSTRG.8816	0.02	0	0	1.25	4.07	4.09	0	0	0	0.56	0.29	0.36	1	0	0	47	170	123	0	0	0	18	12	15	--	glutathione S-transferase T3 [Brachypodium distachyon]	-	-	-	-	-	-	-
MSTRG.8817	2.76	6.03	5.9	17.18	12.79	12.14	2.93	5.79	5.53	8.31	12.7	11.88	146	347	326	772	628	429	120	295	241	323	599	572	EFL1	elongation factor-like GTPase 1 [Aegilops tauschii subsp. tauschii] [Aegilops tauschii]	Genetic Information Processing	Translation	ko03008//Ribosome biogenesis in eukaryotes	K14536	GO:0044444//cytoplasmic part	GO:0016787//hydrolase activity;GO:0036094//small molecule binding;GO:0097159//organic cyclic compound binding;GO:1901363//heterocyclic compound binding	GO:0034645//cellular macromolecule biosynthetic process
MSTRG.9090	7.29	8.96	9.38	15.88	24.86	17.77	5.47	5.02	5.55	19.62	18.55	19.78	49.03	65.47	65.95	90.72	155.14	79.82	28.44	32.53	30.72	96.99	111.18	120.99	--	Os10g0467100 [Oryza sativa Japonica Group]	-	-	-	-	-	-	-
MSTRG.9123	0.84	1.98	1.92	7.34	5.26	3.23	0.98	1.41	2.28	2.87	4.66	3.9	37	95	92	244	180	78	31	72	83	82	150	140	SNRNP48	U11/U12 small nuclear ribonucleoprotein 48 kDa protein [Hordeum vulgare]	-	-	-	-	-	-	-
MSTRG.9150	43.61	39.93	41.32	90.48	109.58	118.67	32.56	38.7	35.38	60.64	62.12	54.27	627	624	621	1105	1462	1140	362	536	419	641	796	710	CNR8	cell number regulator 8 [Aegilops tauschii subsp. tauschii] [Aegilops tauschii]	-	-	-	-	GO:0044424//intracellular part	GO:0046914//transition metal ion binding	GO:0006006//glucose metabolic process;GO:0006498//N-terminal protein lipidation;GO:0010243//response to organonitrogen compound;GO:0046942//carboxylic acid transport
MSTRG.9177	179.44	63.69	76.18	261.11	723.53	873.95	67.18	41.91	26.63	750.61	310.3	269.84	1096	425	489	1382	4187	3628	317	246	134	3444	1726	1531	--	-	-	-	-	-	-	-	-
MSTRG.9205	0	0	0.15	0.94	1.72	0.95	0.41	0	0	1.08	0.54	0	0	0	1	5	10	4	2	0	0	5	3	0	GASA14	snakin-2 [Brachypodium distachyon]	-	-	-	-	-	-	-
MSTRG.9223	5.7	2.48	3.24	5.44	8.88	8.76	0.6	0.96	1.31	1.36	2.25	1.86	74	35	44	60	107	76	6	12	14	13	26	22	--	Ribosome biogenesis regulatory protein, partial [Actinidia chinensis var. chinensis] [Actinidia chinensis]	-	-	-	-	-	-	-
MSTRG.9252	1.69	0.23	0.52	19.82	33.34	32.78	1.03	0.57	0.48	63.03	30.31	25.44	34	5	11	339	623	441	16	11	8	933	544	466	FLZ14	Protein MARD1 [Zea mays]	-	-	-	-	-	-	GO:0006605//protein targeting;GO:0006970//response to osmotic stress;GO:0006996//organelle organization;GO:0009746//response to hexose;GO:0009891//positive regulation of biosynthetic process;GO:0042044//fluid transport;GO:0043067//regulation of programmed cell death;GO:0070838//divalent metal ion transport
MSTRG.9300	2.59	2.48	2.09	4.48	6.03	6.67	1.74	2.95	2.87	5.8	5.71	7.01	107	109.72	89	157.24	235.68	179.77	60.16	116.27	93	169.25	201.12	266	--	-	-	-	-	-	-	-	-
MSTRG.9306	14.31	13.4	14.25	20.66	29.19	24.3	23.97	19	21.59	52.11	30.47	31.34	421	429	439	517	797	478	546	539	524	1127	800	840	--	protein NLRC3 isoform X1 [Aegilops tauschii subsp. tauschii] [Aegilops tauschii]	-	-	-	-	GO:0009526//plastid envelope	GO:0001071//nucleic acid binding transcription factor activity;GO:0003677//DNA binding	GO:0003006//developmental process involved in reproduction;GO:0006950//response to stress;GO:0010468//regulation of gene expression
MSTRG.9312	5.81	6.8	7.26	17.79	25.42	23.1	4.55	9.38	4.96	17.76	21.54	18.44	73	93.25	97	193.39	297	196	43	115	52	167	244.34	214.3	BBBI	Bowman-Birk type trypsin inhibitor-like [Aegilops tauschii subsp. tauschii] [Aegilops tauschii]	-	-	-	-	-	-	-
MSTRG.9334	0.1	0.09	0.29	1.41	2.04	1.05	0.52	0.31	0.12	2.04	1.01	0.33	1	1	3	12	19	7	4	3	1	15	9	3	--	-	-	-	-	-	-	-	-
MSTRG.9367	6.25	7.25	8.12	8.85	9.81	11.06	5.87	5.89	5.35	13.31	12.76	9.8	193	243	262	232	281	228	140	175	136	302	351	275	BRH1	E3 ubiquitin-protein ligase RHA1B [Sorghum bicolor]	-	-	-	-	-	GO:0043169//cation binding	GO:0001101//response to acid chemical;GO:0006950//response to stress;GO:0009725//response to hormone;GO:0010243//response to organonitrogen compound;GO:0044763//single-organism cellular process;GO:0044765//single-organism transport;GO:0050794//regulation of cellular process;GO:0051716//cellular response to stimulus
MSTRG.9498	25.03	23.03	23.09	88.71	139.28	163.62	28.08	28.11	16.44	132.38	70.5	73.13	196	196	189	590	1012	856	170	212	106	762	492	521	LTI6A	hydrophobic protein LTI6A [Brachypodium distachyon]	-	-	-	-	GO:0031224//intrinsic component of membrane	-	GO:0001101//response to acid chemical;GO:0006090//pyruvate metabolic process;GO:0006972//hyperosmotic response;GO:0006996//organelle organization;GO:0010038//response to metal ion;GO:0042044//fluid transport
MSTRG.9522	0.71	0.55	0.96	1.04	1.57	1.6	0.9	1.1	1.03	1.92	4.71	3.26	8.36	6.98	11.72	10.33	17.03	12.51	8.2	12.41	9.92	16.57	49.23	34.79	GSTU6	probable glutathione S-transferase GSTU6 [Brachypodium distachyon]	Metabolism;Metabolism	Global and overview maps;Metabolism of other amino acids	ko01100//Metabolic pathways;ko00480//Glutathione metabolism	K00799;K00799	GO:0044424//intracellular part	GO:0016765//transferase activity, transferring alkyl or aryl (other than methyl) groups	-
MSTRG.9523	0.7	1.67	0.81	3.82	5.69	2.88	0.94	1.19	1.07	3.21	2.48	2.4	37.64	69.02	37.28	101.67	122.97	63.49	27.8	46.59	42.08	74.43	80.77	81.21	GSTU6	probable glutathione S-transferase GSTU6 [Brachypodium distachyon]	Metabolism;Metabolism	Global and overview maps;Metabolism of other amino acids	ko01100//Metabolic pathways;ko00480//Glutathione metabolism	K00799;K00799	GO:0044424//intracellular part	GO:0016765//transferase activity, transferring alkyl or aryl (other than methyl) groups	-
MSTRG.9566	6.77	5.53	4.41	13.2	6.5	8.05	5.45	4.79	5.61	11.08	9.98	18	156	208	173	321	185	170	114	155	144	255	255	445	--	-	-	-	-	-	-	-	-
MSTRG.9573	2.74	6.56	4.96	15.74	14.97	12.95	2.93	4.16	4.27	10.51	10.73	10.45	151	393	286	737	766	477	125	221	194	426	527	524	NFXL1	NF-X1-type zinc finger protein NFXL1 [Brachypodium distachyon]	-	-	-	-	GO:0016020//membrane;GO:0043231//intracellular membrane-bounded organelle	GO:0001071//nucleic acid binding transcription factor activity;GO:0003824//catalytic activity;GO:0046914//transition metal ion binding	GO:0006970//response to osmotic stress;GO:0009416//response to light stimulus;GO:0009608//response to symbiont;GO:0009617//response to bacterium;GO:0009636//response to toxic substance;GO:0009696//salicylic acid metabolic process;GO:0010468//regulation of gene expression;GO:0030001//metal ion transport;GO:0032446//protein modification by small protein conjugation;GO:0034645//cellular macromolecul…
MSTRG.9607	0	0	0	0.36	0.67	0.46	0.2	0	0	2.11	0.17	0.85	0	0	0	2	4	2	1	0	0	10	1	5	--	-	-	-	-	-	-	-	-
MSTRG.9623	0.19	0.3	0.25	1.76	1.08	1.51	0.38	0.57	0.28	0.27	0.87	1.04	6	10	8	46	31	31	9	17	7	6	24	29	--	-	-	-	-	-	-	-	-
MSTRG.9629	0.62	1.15	0.89	1.28	2.79	2.79	1.48	0.65	1.01	3.74	2.62	2.57	12	24	18	21	50	36	22	12	16	53	45	45	BPM1	BTB/POZ and MATH domain-containing protein 1 [Hordeum vulgare]	-	-	-	-	GO:0043231//intracellular membrane-bounded organelle;GO:0044444//cytoplasmic part	GO:0005515//protein binding	GO:0009651//response to salt stress;GO:1903320//regulation of protein modification by small protein conjugation or removal
MSTRG.9672	0.06	0.26	0.27	0.74	1.76	0.04	0.07	0.03	0.09	0.7	0.35	0.82	1	10	10	22	30	1	2	1	2	11	11	26	--	-	-	-	-	-	-	-	-
MSTRG.9674	3.36	1.67	2.35	0.53	0.49	0	3.99	1.13	1.32	0.62	0.2	0.5	37	20	27	5	5	0	34	12	12	5	2	5	ATL44	RING-H2 finger protein ATL73-like [Aegilops tauschii subsp. tauschii] [Aegilops tauschii]	-	-	-	-	-	GO:0043169//cation binding	-
MSTRG.9685	1.97	3.29	3.54	5.52	5.94	7.75	2.18	2.39	2.42	5.88	3.75	4.84	76	138	143	181	213	200	65	89	77	167	129	170	--	DNA repair protein RAD16 [Aegilops tauschii subsp. tauschii] [Aegilops tauschii]	-	-	-	-	-	-	-
MSTRG.9703	2.96	1.84	2.19	26.96	71.59	68.2	2.64	1.68	1.51	18.77	13.7	11.7	165	108	123	1211	3538	2393	112	90	68	727	644	564	HSFA3	heat stress transcription factor A-3-like [Aegilops tauschii subsp. tauschii] [Aegilops tauschii]	-	-	-	-	GO:0043231//intracellular membrane-bounded organelle	GO:0001071//nucleic acid binding transcription factor activity;GO:0003677//DNA binding;GO:0005515//protein binding	GO:0006950//response to stress;GO:0009404//toxin metabolic process;GO:0010468//regulation of gene expression
MSTRG.9724	1.81	2.94	2.68	0.81	1	0.88	2.92	2.12	1.61	0.76	0.56	0.49	39	95	61	20	15	7	35	53	35	10	18	16	KIN7E	kinesin-like protein KIN-7E, chloroplastic isoform X2 [Brachypodium distachyon]	Metabolism	Glycan biosynthesis and metabolism	ko00514//Other types of O-glycan biosynthesis	K09667	-	GO:0016740//transferase activity	GO:0006486//protein glycosylation;GO:0044707//single-multicellular organism process
MSTRG.9743	0.24	0.69	1.02	1.41	1.15	0.2	0.12	0.54	0.25	0.81	1.51	2.24	13	40	57	64	57	7	5	28	11	32	72	109	--	-	-	-	-	-	-	-	-
MSTRG.977	5.24	2.68	3.34	1.37	1.63	1.92	3.62	1.81	1.98	2.22	1.18	1.02	45	25	30	10	13	11	24	15	14	14	9	8	--	-	-	-	-	-	-	-	-
MSTRG.9796	1.21	0.31	0.96	0.79	0.57	0.15	0.26	0.11	0	0	0	0.11	12.23	3.36	10.14	6.74	5.33	1.03	2.06	1.05	0	0	0	1	HSP22.0	inactive protein RESTRICTED TEV MOVEMENT 2-like [Aegilops tauschii subsp. tauschii] [Aegilops tauschii]	-	-	-	-	-	-	-
MSTRG.9883	2.13	2.06	2.96	13.44	15.75	19.16	3.86	1.77	2.07	10.88	8.26	7.85	20	21	29	107	137	120	28	16	16	75	69	67	--	-	-	-	-	-	-	-	-
MSTRG.9896	5.93	6.35	5.36	16.17	12.03	13.2	3.55	7.58	10.75	13.27	16.82	14.38	164	191	155	380	309	244	76	202	245	270	415	362	--	leucine-rich repeat receptor-like protein kinase TDR [Aegilops tauschii subsp. tauschii] [Aegilops tauschii]	-	-	-	-	-	-	-
MSTRG.9976	6.09	5.08	5.59	0.52	0.68	0.28	13.62	5.86	7.93	1.64	0.36	0.84	96	87	92	7	10	3	166	89	103	19	5	12	--	-	-	-	-	-	-	-	-
maker-scaffold_0|ref0040988-exonerate_est2genome-gene-2.0	35.86	91.45	96.39	33.08	10.94	17.56	16.39	96.09	74.92	15.27	42.99	40.76	214.09	595.6	607.16	169.09	61.03	70.01	76	555.21	368.06	67.01	229.62	226.39	--	PREDICTED: jasmonate-induced protein homolog [Beta vulgaris subsp. vulgaris] [Beta vulgaris]	-	-	-	-	-	-	-
maker-scaffold_0|ref0040988-exonerate_est2genome-gene-3.0	2.54	6.86	6.06	3.53	2.31	1.35	1.97	7.04	8.23	2.46	5.33	5.15	45	132	112	53	38	16	27	120	120	32	84	83	LRK10L-2.4	LEAF RUST 10 DISEASE-RESISTANCE LOCUS RECEPTOR-LIKE PROTEIN KINASE-like 2.4 [Aegilops tauschii subsp. tauschii] [Aegilops tauschii]	-	-	-	-	GO:0031224//intrinsic component of membrane;GO:0043231//intracellular membrane-bounded organelle	GO:0001871//pattern binding;GO:0004713//protein tyrosine kinase activity;GO:0032550//purine ribonucleoside binding;GO:0043167//ion binding	GO:0006468//protein phosphorylation;GO:0007167//enzyme linked receptor protein signaling pathway
maker-scaffold_0|ref0040988-exonerate_est2genome-gene-3.1	0.09	0.37	0.51	0	0.19	0	0	0.09	0.27	0	0.05	0	2	9	12	0	4	0	0	2	5	0	1	0	CYP73A2	CYP73A91-3 [Festuca rubra subsp. commutata] [Festuca rubra]	Metabolism;Metabolism;Metabolism;Metabolism;Metabolism;Metabolism	Global and overview maps;Global and overview maps;Biosynthesis of other secondary metabolites;Metabolism of cofactors and vitamins;Biosynthesis of other secondary metabolites;Biosynthesis of other secondary metabolites	ko01100//Metabolic pathways;ko01110//Biosynthesis of secondary metabolites;ko00940//Phenylpropanoid biosynthesis;ko00130//Ubiquinone and other terpenoid-quinone biosynthesis;ko00941//Flavonoid biosynthesis;ko00945//Stilbenoid, diarylheptanoid and gingerol biosynthesis	K00487;K00487;K00487;K00487;K00487;K00487	GO:0005618//cell wall;GO:0005911//cell-cell junction;GO:0031090//organelle membrane;GO:0031224//intrinsic component of membrane;GO:0043231//intracellular membrane-bounded organelle	GO:0005515//protein binding;GO:0016709//oxidoreductase activity, acting on paired donors, with incorporation or reduction of molecular oxygen, NAD(P)H as one donor, and incorporation of one atom of oxygen;GO:0046906//tetrapyrrole binding;GO:0046914//transition metal ion binding	GO:0006743//ubiquinone metabolic process;GO:0006950//response to stress;GO:0009314//response to radiation;GO:0009699//phenylpropanoid biosynthetic process;GO:0009891//positive regulation of biosynthetic process;GO:0048229//gametophyte development
maker-scaffold_10004|ref0012901-exonerate_est2genome-gene-0.0	0.54	1.39	1.45	0.18	0.07	0.5	0.55	1.67	1.73	0.25	0.92	0.96	18	50	50	5	2	11	14	53	47	6	27	29	CSLF3	RecName: Full=Probable mixed-linked glucan synthase 3; AltName: Full=1,3;1,4-beta-D-glucan synthase 3; AltName: Full=Cellulose synthase-like protein F3; AltName: Full=OsCslF3 [Oryza sativa Indica Group]	-	-	-	-	GO:0031090//organelle membrane;GO:0031224//intrinsic component of membrane;GO:0031984//organelle subcompartment;GO:0043231//intracellular membrane-bounded organelle	GO:0016759//cellulose synthase activity;GO:0019187//beta-1,4-mannosyltransferase activity	GO:0006950//response to stress;GO:0030243//cellulose metabolic process;GO:0045229//external encapsulating structure organization;GO:0070085//glycosylation
maker-scaffold_10004|ref0012901-exonerate_est2genome-gene-0.2	14.92	14.92	14.65	40.63	42.64	46.66	16.06	14.47	15.58	40.73	37.49	33.08	496	539	509	1146	1317	1038	413	462	427	995	1112	1002	CDC48C	cell division control protein 48 homolog C [Brachypodium distachyon]	Genetic Information Processing	Translation	ko03008//Ribosome biogenesis in eukaryotes	K14571	GO:0044424//intracellular part	GO:0017111//nucleoside-triphosphatase activity	GO:0006396//RNA processing;GO:0010468//regulation of gene expression;GO:0044710//single-organism metabolic process;GO:0044763//single-organism cellular process;GO:0050896//response to stimulus;GO:0070647//protein modification by small protein conjugation or removal
maker-scaffold_1000|ref0001976-exonerate_est2genome-gene-0.9	1.32	0.86	0.95	3.18	3.03	2.19	1.93	1.34	1.17	2.99	1.88	2.1	45	32	34	92	96	50	51	44	33	75	57	65	CLPB1	ATP-dependent Clp protease ATP-binding subunit clpC [Hordeum vulgare]	-	-	-	-	GO:0009526//plastid envelope;GO:0009532//plastid stroma	GO:0017111//nucleoside-triphosphatase activity;GO:0036094//small molecule binding;GO:0046983//protein dimerization activity;GO:0097159//organic cyclic compound binding;GO:1901363//heterocyclic compound binding	GO:0009987//cellular process;GO:0051259//protein oligomerization
maker-scaffold_10012|ref0043396-exonerate_est2genome-gene-0.0	0.53	0.66	0.64	3.25	1.1	1.33	0.81	1.29	0.97	2	2.3	2.84	12	16	15	62	23	20	14	28	18	33	46	58	DYW9	pentatricopeptide repeat-containing protein At5g56310-like [Aegilops tauschii subsp. tauschii] [Aegilops tauschii]	Metabolism;Metabolism;Metabolism;Metabolism;Metabolism	Global and overview maps;Global and overview maps;Carbohydrate metabolism;Metabolism of other amino acids;Energy metabolism	ko01100//Metabolic pathways;ko01200//Carbon metabolism;ko00630//Glyoxylate and dicarboxylate metabolism;ko00460//Cyanoamino acid metabolism;ko00910//Nitrogen metabolism	K01455;K01455;K01455;K01455;K01455	-	-	-
maker-scaffold_10012|ref0043396-exonerate_est2genome-gene-0.1	33.42	57.49	58.4	9.56	9.53	9.49	23.86	51.74	65.78	14.79	16.15	17.42	583.21	1099.46	1081.37	147.01	163.8	110.78	317.89	871.64	952.64	189.35	260.37	290.17	fmdA	formamidase-like [Hordeum vulgare]	Metabolism;Metabolism;Metabolism;Metabolism;Metabolism	Global and overview maps;Global and overview maps;Carbohydrate metabolism;Metabolism of other amino acids;Energy metabolism	ko01100//Metabolic pathways;ko01200//Carbon metabolism;ko00630//Glyoxylate and dicarboxylate metabolism;ko00460//Cyanoamino acid metabolism;ko00910//Nitrogen metabolism	K01455;K01455;K01455;K01455;K01455	GO:0043231//intracellular membrane-bounded organelle	GO:0004672//protein kinase activity;GO:0016810//hydrolase activity, acting on carbon-nitrogen (but not peptide) bonds;GO:0032550//purine ribonucleoside binding	GO:0006464//cellular protein modification process;GO:0009814//defense response, incompatible interaction
maker-scaffold_10019|ref0043404-exonerate_est2genome-gene-0.0	2.67	2.78	3.12	6.45	4.94	4.52	1.92	3.51	3.81	4.56	8	8.28	113	128	138	232	194	128	63	143	133	142	302	319	At1g71210	pentatricopeptide repeat-containing protein At1g71210 [Aegilops tauschii subsp. tauschii] [Aegilops tauschii]	-	-	-	-	-	-	-
maker-scaffold_10022|ref0000386-exonerate_est2genome-gene-0.0	0.04	0.27	0.1	0.64	0.47	0.49	0	0.27	0.27	0.84	0.94	1.32	1	8	3	15	12	9	0	7	6	17	23	33	SUVR4	probable inactive histone-lysine N-methyltransferase SUVR2 [Aegilops tauschii subsp. tauschii] [Aegilops tauschii]	-	-	-	-	GO:0005911//cell-cell junction;GO:0043231//intracellular membrane-bounded organelle;GO:0043232//intracellular non-membrane-bounded organelle	GO:0016279//protein-lysine N-methyltransferase activity	GO:0016568//chromatin modification;GO:0032259//methylation
maker-scaffold_1003|ref0001973-exonerate_est2genome-gene-0.0	50.6	67.73	65.77	37.18	46.65	36.64	43.02	76.06	84.54	31.85	28.36	30.32	1141	1660	1550	712	976	552	750	1652	1570	528	570	622	GDPD6	PREDICTED: glycerophosphodiester phosphodiesterase GDPD6-like [Oryza brachyantha]	Metabolism	Lipid metabolism	ko00564//Glycerophospholipid metabolism	K01126	-	GO:0008081//phosphoric diester hydrolase activity	GO:0044238//primary metabolic process
maker-scaffold_10049|ref0036346-exonerate_est2genome-gene-0.1	0.05	0.54	0.77	3.33	2.53	4.15	0.62	0.83	0.45	2.25	3.05	2.87	1	11	15	53	44	52	9	15	7	31	51	49	--	alpha/beta-Hydrolases superfamily protein [Zea mays]	-	-	-	-	GO:0043231//intracellular membrane-bounded organelle	GO:0003824//catalytic activity	GO:0006950//response to stress;GO:0009699//phenylpropanoid biosynthetic process;GO:0009891//positive regulation of biosynthetic process;GO:0030001//metal ion transport
maker-scaffold_10051|ref0018386-exonerate_est2genome-gene-0.0	6.66	7.73	7.82	21.21	13.79	14.16	8.13	8.96	8.46	15.96	17.16	16.56	88	111	108	238	169	125	83	114	92	155	202	199	--	Os04g0689800 [Oryza sativa Japonica Group]	-	-	-	-	-	-	-
maker-scaffold_10058|ref0018379-exonerate_est2genome-gene-0.0	7.78	6.44	8.52	32.38	51.17	30.16	6.38	5.12	5.77	38	20.47	18.63	90	81	103	318	549	233	57	57	55	323	211	196	GSTU6	glutathione S-transferase U17-like [Aegilops tauschii subsp. tauschii] [Aegilops tauschii]	Metabolism;Metabolism	Global and overview maps;Metabolism of other amino acids	ko01100//Metabolic pathways;ko00480//Glutathione metabolism	K00799;K00799	GO:0044424//intracellular part	GO:0016765//transferase activity, transferring alkyl or aryl (other than methyl) groups	-
maker-scaffold_10059|ref0018378-exonerate_est2genome-gene-0.0	120.53	95.75	106.32	177.45	253.51	277.43	118.05	98.34	92.23	278.26	210.72	216.51	1677	1448	1546	2097	3273	2579	1270	1318	1057	2846	2613	2741	nifk	RBP [Triticum aestivum]	-	-	-	-	GO:0009536//plastid;GO:0043232//intracellular non-membrane-bounded organelle	GO:0003676//nucleic acid binding	GO:0006325//chromatin organization;GO:0006886//intracellular protein transport;GO:0009451//RNA modification;GO:0010467//gene expression
maker-scaffold_1005|ref0001979-exonerate_est2genome-gene-0.0	1.58	1.75	1.96	3.76	3.92	3.6	1.67	1.89	1.28	3.51	3.12	3.51	54	65	70	109	124	82	44	62	36	88	95	109	PAT22	probable protein S-acyltransferase 22 [Brachypodium distachyon]	-	-	-	-	GO:0016020//membrane	GO:0016740//transferase activity	GO:0009987//cellular process;GO:0071840//cellular component organization or biogenesis
maker-scaffold_1006|ref0001978-exonerate_est2genome-gene-0.1	2.15	3.08	3.43	6.09	5.93	6.23	2.02	4.3	4.29	3.34	4.81	2.79	77	120	116	162	197	149	56	124	120	88	147	84	SPAC3H5.08c	WD repeat-containing protein 44 [Brachypodium distachyon]	-	-	-	-	-	-	-
maker-scaffold_10070|ref0005834-exonerate_est2genome-gene-0.0	6.99	6.16	6.75	24.56	30.02	20.76	3.57	6.77	5.56	20.94	38.97	30.81	119	114	120	355	474	236	47	111	78	262	591	477	CML16	probable calcium-binding protein CML16 [Aegilops tauschii subsp. tauschii] [Aegilops tauschii]	Organismal Systems	Environmental adaptation	ko04626//Plant-pathogen interaction	K13448	GO:0016020//membrane;GO:0043231//intracellular membrane-bounded organelle	GO:0046872//metal ion binding	GO:0048580//regulation of post-embryonic development;GO:0051171//regulation of nitrogen compound metabolic process
maker-scaffold_10074|ref0005830-exonerate_est2genome-gene-0.0	57.62	23.85	29.02	65.99	145.7	151.6	58.37	29.1	30.58	139.08	63.83	65.41	549	247	289	534	1288	965	430	267	240	974	542	567	SMD1B	small nuclear ribonucleoprotein SmD1a [Brachypodium distachyon]	Genetic Information Processing	Transcription	ko03040//Spliceosome	K11087	GO:0030529//intracellular ribonucleoprotein complex;GO:0031090//organelle membrane;GO:0043231//intracellular membrane-bounded organelle;GO:0043232//intracellular non-membrane-bounded organelle;GO:0044423//virion part;GO:0044444//cytoplasmic part	-	GO:0000338//protein deneddylation;GO:0006605//protein targeting;GO:0009451//RNA modification;GO:0009639//response to red or far red light
maker-scaffold_10074|ref0005830-exonerate_est2genome-gene-0.1	88.67	78.02	81.37	144.23	203.32	188.16	82.65	73.14	64.57	128	107.11	92.35	1489	1424	1428	2057	3168	2111	1073	1183	893	1580	1603	1411	RAB2A	ras-related protein Rab-2-B [Brachypodium distachyon]	-	-	-	-	-	-	-
maker-scaffold_10076|ref0005832-exonerate_est2genome-gene-0.2	0.15	0.49	0.28	0.74	0.42	1.3	0.13	0.4	0.53	1.05	1.14	1.76	3	11	6	13	8	18	2	8	9	16	21	33	ELI1	pentatricopeptide repeat-containing protein At3g29230-like [Aegilops tauschii subsp. tauschii] [Aegilops tauschii]	-	-	-	-	-	-	-
maker-scaffold_1007|ref0001977-exonerate_est2genome-gene-0.0	0.62	1.01	1.08	6.21	4.03	3.33	0.35	1.28	0.54	1.78	4.19	4.22	18	32	33	154	109	65	8	36	13	38.14	109	112	BAMY2	beta-amylase 2, chloroplastic [Brachypodium distachyon]	Metabolism;Metabolism;Metabolism	Global and overview maps;Global and overview maps;Carbohydrate metabolism	ko01100//Metabolic pathways;ko01110//Biosynthesis of secondary metabolites;ko00500//Starch and sucrose metabolism	K01177;K01177;K01177	GO:0009532//plastid stroma;GO:0016020//membrane	GO:0005102//receptor binding;GO:0016160//amylase activity	GO:0000023//maltose metabolic process;GO:0003006//developmental process involved in reproduction;GO:0005982//starch metabolic process;GO:0006950//response to stress;GO:0009628//response to abiotic stimulus;GO:0009933//meristem structural organization;GO:0016043//cellular component organization;GO:0016049//cell growth;GO:0030154//cell differentiation;GO:0048509//regulation of meristem development;…
maker-scaffold_10085|ref0011254-exonerate_est2genome-gene-0.0	46.08	18.2	17.11	4.84	12.03	12.5	40.94	17.48	15.93	12.87	6.88	8.61	706	303	274	63	171	128	485	258	201	145	94	120	SPX6	SPX domain-containing protein 6-like [Aegilops tauschii subsp. tauschii] [Aegilops tauschii]	-	-	-	-	-	-	-
maker-scaffold_1008|ref0001983-exonerate_est2genome-gene-0.1	2.35	1.98	2.06	13.31	19.89	24.25	2.13	1.97	1.03	16.12	9.65	11.43	47	43	43	226	369	324	33	38	17	237	172	208	ANT1	amino acid transporter ANT1-like [Aegilops tauschii subsp. tauschii] [Aegilops tauschii]	-	-	-	-	GO:0016020//membrane	GO:0022891//substrate-specific transmembrane transporter activity	GO:0006865//amino acid transport
maker-scaffold_10091|ref0041682-exonerate_est2genome-gene-0.0	132.99	66.53	68.29	18.8	33.17	32.8	124.9	77.24	73.79	52.73	28.74	27.06	2549	1386	1368	306	590	420	1851	1426	1165	743	491	472	At2g37660	sanguinarine reductase-like [Aegilops tauschii subsp. tauschii] [Aegilops tauschii]	-	-	-	-	GO:0009507//chloroplast;GO:0009526//plastid envelope;GO:0009532//plastid stroma	GO:0003824//catalytic activity	GO:0044237//cellular metabolic process
maker-scaffold_10091|ref0041682-exonerate_est2genome-gene-0.2	0.97	0.99	1.41	0.32	0.63	0.3	1.65	1.01	1.18	0.4	0.61	0.29	22.04	25.35	34.9	6.19	14.11	4.98	28.94	23.03	23.86	6.72	13.2	6	--	protein IQ-DOMAIN 14 isoform X2 [Brachypodium distachyon]	-	-	-	-	GO:0016020//membrane	-	-
maker-scaffold_10097|ref0041684-exonerate_est2genome-gene-0.3	13.86	17.19	19	31.88	33.74	32.82	28.4	24.22	30.69	44.93	45.7	42.54	452.77	610.38	648.39	883.78	1022.53	716.26	717.33	761.97	825.45	1079.27	1330.66	1264.87	DHAD	dihydroxy-acid dehydratase, chloroplastic [Aegilops tauschii subsp. tauschii] [Aegilops tauschii]	Metabolism;Metabolism;Metabolism;Metabolism;Metabolism;Metabolism	Global and overview maps;Global and overview maps;Global and overview maps;Global and overview maps;Metabolism of cofactors and vitamins;Amino acid metabolism	ko01100//Metabolic pathways;ko01110//Biosynthesis of secondary metabolites;ko01230//Biosynthesis of amino acids;ko01210//2-Oxocarboxylic acid metabolism;ko00770//Pantothenate and CoA biosynthesis;ko00290//Valine, leucine and isoleucine biosynthesis	K01687;K01687;K01687;K01687;K01687;K01687	GO:0009532//plastid stroma;GO:0030135//coated vesicle	GO:0005515//protein binding;GO:0016836//hydro-lyase activity;GO:0035091//phosphatidylinositol binding;GO:0046914//transition metal ion binding	GO:0006221//pyrimidine nucleotide biosynthetic process;GO:0006518//peptide metabolic process;GO:0006901//vesicle coating;GO:0008652//cellular amino acid biosynthetic process;GO:0034645//cellular macromolecule biosynthetic process;GO:0048229//gametophyte development
maker-scaffold_10103|ref0021036-exonerate_est2genome-gene-0.2	0.6	2.39	1.63	7.81	6.24	2.88	0.84	2.05	2.3	2.32	7.12	5.41	12.5	54	35.5	138	120.5	40	13.5	41	39.5	35.5	132	102.5	MYB94	transcription factor MYB30-like [Aegilops tauschii subsp. tauschii] [Aegilops tauschii]	-	-	-	-	GO:0043231//intracellular membrane-bounded organelle	GO:0005488//binding	GO:0000038//very long-chain fatty acid metabolic process;GO:0001101//response to acid chemical;GO:0006970//response to osmotic stress;GO:0009725//response to hormone;GO:0010038//response to metal ion;GO:0010468//regulation of gene expression;GO:0033554//cellular response to stress;GO:0051707//response to other organism
maker-scaffold_10107|ref0028931-exonerate_est2genome-gene-0.0	1.09	2.43	2.01	1.25	0.63	1.18	0.53	1.2	1.48	0.65	0.41	0.6	48	117	93	47	26	35	18	51	54	21	16	24	At3g47570	probable LRR receptor-like serine/threonine-protein kinase At3g47570 isoform X1 [Brachypodium distachyon]	-	-	-	-	GO:0016020//membrane;GO:0043231//intracellular membrane-bounded organelle	GO:0004672//protein kinase activity	GO:0044237//cellular metabolic process
maker-scaffold_10129|ref0033471-exonerate_est2genome-gene-0.0	63.7	129.64	124	71.48	43.04	37.9	100.7	180.79	201.57	72.92	101.51	100.45	1407.73	3112	2860.44	1342.15	886	561.85	1721	3842.91	3663.91	1184	1997.85	2018.89	CHLI	magnesium-chelatase subunit ChlI, chloroplastic [Panicum hallii]	Metabolism;Metabolism;Metabolism	Global and overview maps;Global and overview maps;Metabolism of cofactors and vitamins	ko01100//Metabolic pathways;ko01110//Biosynthesis of secondary metabolites;ko00860//Porphyrin and chlorophyll metabolism	K03405;K03405;K03405	GO:0009532//plastid stroma;GO:0030312//external encapsulating structure;GO:0044434//chloroplast part	GO:0016627//oxidoreductase activity, acting on the CH-CH group of donors;GO:0017111//nucleoside-triphosphatase activity;GO:0032550//purine ribonucleoside binding;GO:0043169//cation binding;GO:0051003//ligase activity, forming nitrogen-metal bonds, forming coordination complexes;GO:0051536//iron-sulfur cluster binding	GO:0006090//pyruvate metabolic process;GO:0006633//fatty acid biosynthetic process;GO:0006779//porphyrin-containing compound biosynthetic process;GO:0009725//response to hormone;GO:0009886//post-embryonic morphogenesis;GO:0016051//carbohydrate biosynthetic process;GO:0016072//rRNA metabolic process;GO:0016109//tetraterpenoid biosynthetic process;GO:0019758//glycosinolate biosynthetic process;GO:0…
maker-scaffold_10129|ref0033471-exonerate_est2genome-gene-0.1	0.04	0.6	0.45	0.32	0	0.06	0	0.04	0.05	0.05	0.04	0.04	1.27	19	13.56	7.85	0	1.15	0	1.09	1.09	1	1.15	1.11	GULLO6	L-gulonolactone oxidase 2-like [Hordeum vulgare]	Metabolism;Metabolism	Global and overview maps;Carbohydrate metabolism	ko01100//Metabolic pathways;ko00053//Ascorbate and aldarate metabolism	K00103;K00103	-	GO:0016899//oxidoreductase activity, acting on the CH-OH group of donors, oxygen as acceptor	-
maker-scaffold_10130|ref0018131-exonerate_est2genome-gene-0.1	0.07	0	0	0.43	1.8	1.96	0.28	0.08	0.09	0.79	0.49	0.16	1	0	0	5	23	18	3	1	1	8	6	2	--	Os06g0161100 [Oryza sativa Japonica Group]	-	-	-	-	-	-	-
maker-scaffold_10133|ref0018135-exonerate_est2genome-gene-0.0	1.78	3.64	3.21	1.09	0.71	0.69	2.04	2.39	3.12	0.45	0.59	0.8	27	60	51	14	10	7	24	35	39	5	8	11	--	Os08g0382800, partial [Oryza sativa Japonica Group]	-	-	-	-	-	-	-
maker-scaffold_10134|ref0018136-exonerate_est2genome-gene-0.0	0.71	0.86	0.79	4.11	4.99	2.63	2.06	0.59	1.13	3.53	2.7	3.79	16	20	19	79	109	41	33	13	22	61	56	80	RAP74	transcription initiation factor IIF subunit alpha-like isoform X1 [Aegilops tauschii subsp. tauschii] [Aegilops tauschii]	Genetic Information Processing	Transcription	ko03022//Basal transcription factors	K03138	GO:0009579//thylakoid;GO:0044425//membrane part	GO:0005488//binding	GO:0045893//positive regulation of transcription, DNA-templated
maker-scaffold_10138|ref0018104-exonerate_est2genome-gene-0.0	0.63	1.05	0.65	5.9	7.01	4.74	0.81	0.78	0.81	4.91	3.31	3.65	34	62	37	272	353	172	34	41	36	196	160	180	--	Os12g0161500, partial [Oryza sativa Japonica Group]	-	-	-	-	-	-	-
maker-scaffold_1014|ref0032509-exonerate_est2genome-gene-0.0	0.92	1.31	1.85	0.98	0.84	0.69	2.02	2.77	1.4	0	0.52	0.15	20	31	42	18	17	10	34	58	25	0	10	3	MYB61	myb-related protein Hv1-like [Aegilops tauschii subsp. tauschii] [Aegilops tauschii]	-	-	-	-	GO:0043231//intracellular membrane-bounded organelle	GO:0001071//nucleic acid binding transcription factor activity;GO:0003676//nucleic acid binding	GO:0001101//response to acid chemical;GO:0006355//regulation of transcription, DNA-templated;GO:0009834//plant-type secondary cell wall biogenesis;GO:0009900//dehiscence;GO:0031328//positive regulation of cellular biosynthetic process
maker-scaffold_10150|ref0044835-exonerate_est2genome-gene-0.0	8.86	12.39	14.05	27.04	22.46	20.68	14.51	19.27	20.27	27.59	32.5	30.27	304	462	504	788	715	474	385	637	573	696	994	945	Os12g0481100	DEAD-box ATP-dependent RNA helicase 28 [Sorghum bicolor]	-	-	-	-	GO:0042995//cell projection;GO:0043231//intracellular membrane-bounded organelle	GO:0003676//nucleic acid binding;GO:0032550//purine ribonucleoside binding;GO:0042623//ATPase activity, coupled	GO:0016072//rRNA metabolic process;GO:0048229//gametophyte development
maker-scaffold_1015|ref0032510-exonerate_est2genome-gene-0.1	0.82	2.32	2.14	9.72	5.42	5.06	0.98	2.09	2.12	3.89	7.82	7.71	52	160	142	525	320	215	48	128	111	182	443	446	MET1B	DNA (cytosine-5)-methyltransferase 1B [Triticum urartu]	Metabolism;Metabolism	Global and overview maps;Amino acid metabolism	ko01100//Metabolic pathways;ko00270//Cysteine and methionine metabolism	K00558;K00558	GO:0043231//intracellular membrane-bounded organelle	GO:0005488//binding;GO:0008757//S-adenosylmethionine-dependent methyltransferase activity	GO:0000281//mitotic cytokinesis;GO:0006260//DNA replication;GO:0009292//genetic transfer;GO:0009909//regulation of flower development;GO:0016458//gene silencing;GO:0032776//DNA methylation on cytosine;GO:0034968//histone lysine methylation
maker-scaffold_1015|ref0032510-exonerate_est2genome-gene-0.3	121.68	116.7	119.7	44.51	48.88	43.7	153.81	128.1	128.96	55.72	55.37	56.79	3351	3493	3445	1041	1249	804	3275	3398	2925	1128	1359	1423	SPP1	sucrose-phosphatase [Secale cereale]	Metabolism;Metabolism	Global and overview maps;Carbohydrate metabolism	ko01110//Biosynthesis of secondary metabolites;ko00500//Starch and sucrose metabolism	K07024;K07024	GO:0005911//cell-cell junction;GO:0043231//intracellular membrane-bounded organelle;GO:0044444//cytoplasmic part	GO:0046872//metal ion binding;GO:0050308//sugar-phosphatase activity	GO:0005985//sucrose metabolic process;GO:0006796//phosphate-containing compound metabolic process;GO:0010038//response to metal ion
maker-scaffold_10163|ref0012562-exonerate_est2genome-gene-0.0	0	0	0	0.6	0.41	0.21	0	0	0	0.06	0	0.2	0	0	0	11	8	3	0	0	0	1	0	4	Os03g0663800	globulin 3 [Triticum aestivum]	-	-	-	-	GO:0043231//intracellular membrane-bounded organelle	-	GO:0006950//response to stress;GO:0009620//response to fungus
maker-scaffold_10168|ref0010283-exonerate_est2genome-gene-0.0	4.83	9.49	9.16	3.44	2.49	2.28	5.26	7.46	7.62	1.17	2.54	3.18	190	406	377	115	91	60	160	283	247	34	89	114	XAT3	HGA6 [Hordeum vulgare subsp. vulgare] [Hordeum vulgare]	-	-	-	-	-	GO:0016740//transferase activity;GO:0051213//dioxygenase activity	GO:0044710//single-organism metabolic process;GO:1901576//organic substance biosynthetic process
maker-scaffold_10175|ref0028224-exonerate_est2genome-gene-0.2	31.49	29.17	33.09	56.27	75.19	59.79	26.69	33.71	40.11	66.34	60.95	62.5	408	651	650	921	944	526	305	574	586	715	1032	1180	CPK20	calcium-dependent protein kinase 20 [Aegilops tauschii subsp. tauschii] [Aegilops tauschii]	Organismal Systems	Environmental adaptation	ko04626//Plant-pathogen interaction	K13412	-	-	-
maker-scaffold_1017|ref0032512-exonerate_est2genome-gene-0.0	17.07	14.42	15.65	3.66	4.22	4.59	12.12	11.74	13.18	4.84	4.55	3.76	379	348	363	69	87	68	208	251	241	79	90	76	BPM2	BTB/POZ and MATH domain-containing protein 2-like [Aegilops tauschii subsp. tauschii] [Aegilops tauschii]	-	-	-	-	GO:0043231//intracellular membrane-bounded organelle	GO:0005488//binding	GO:0009414//response to water deprivation;GO:0009651//response to salt stress;GO:0044238//primary metabolic process;GO:0044260//cellular macromolecule metabolic process
maker-scaffold_10184|ref0022839-exonerate_est2genome-gene-0.0	329.92	245.62	242.85	86.8	117.01	138.64	376.32	238.5	216.44	168.83	129.2	135.59	4014	3248	3088	897	1321	1127	3540	2795	2169	1510	1401	1501	CURT1C	protein CURVATURE THYLAKOID 1C, chloroplastic-like [Aegilops tauschii subsp. tauschii] [Aegilops tauschii]	-	-	-	-	GO:0000229//cytoplasmic chromosome;GO:0009522//photosystem I;GO:0009526//plastid envelope;GO:0031976//plastid thylakoid;GO:0044434//chloroplast part	-	GO:0001101//response to acid chemical;GO:0006139//nucleobase-containing compound metabolic process;GO:0006796//phosphate-containing compound metabolic process;GO:0009657//plastid organization;GO:0009767//photosynthetic electron transport chain;GO:0019222//regulation of metabolic process;GO:0044085//cellular component biogenesis;GO:0044260//cellular macromolecule metabolic process
maker-scaffold_10190|ref0040647-exonerate_est2genome-gene-0.1	18.02	13.07	13.38	31.87	66.32	70.29	13.64	10.64	12.44	34.38	19.47	19.81	241	190	187	362	823	628	141	137	137	338	232	241	BBR	E3 ubiquitin ligase BIG BROTHER-related-like [Aegilops tauschii subsp. tauschii] [Aegilops tauschii]	-	-	-	-	-	GO:0019787//ubiquitin-like protein transferase activity;GO:0044390//ubiquitin-like protein conjugating enzyme binding;GO:0046914//transition metal ion binding	GO:0003006//developmental process involved in reproduction;GO:0016567//protein ubiquitination;GO:0045926//negative regulation of growth
maker-scaffold_10195|ref0040644-exonerate_est2genome-gene-0.0	0.6	2.39	1.63	7.81	6.24	2.88	0.84	2.05	2.3	2.32	7.12	5.41	12.5	54	35.5	138	120.5	40	13.5	41	39.5	35.5	132	102.5	MYB94	transcription factor MYB30-like [Aegilops tauschii subsp. tauschii] [Aegilops tauschii]	-	-	-	-	GO:0043231//intracellular membrane-bounded organelle	GO:0005488//binding	GO:0000038//very long-chain fatty acid metabolic process;GO:0001101//response to acid chemical;GO:0006970//response to osmotic stress;GO:0009725//response to hormone;GO:0010038//response to metal ion;GO:0010468//regulation of gene expression;GO:0033554//cellular response to stress;GO:0051707//response to other organism
maker-scaffold_10196|ref0040641-exonerate_est2genome-gene-0.1	100.17	116.47	114.87	62.6	55.46	41.41	98.51	110.95	114.94	118.4	118.89	108.24	4156	5252	4981	2207	2135	1148	3160	4434	3928	3611	4398	4088	R1	alpha-glucan water dikinase, chloroplastic [Aegilops tauschii subsp. tauschii] [Aegilops tauschii]	-	-	-	-	GO:0009526//plastid envelope;GO:0009532//plastid stroma	GO:0004672//protein kinase activity;GO:0032550//purine ribonucleoside binding;GO:0043169//cation binding	GO:0005982//starch metabolic process;GO:0006468//protein phosphorylation;GO:0009409//response to cold;GO:0048511//rhythmic process
maker-scaffold_10196|ref0040641-exonerate_est2genome-gene-0.2	377.47	166.05	183.12	84.4	112.44	165.93	183.93	88.1	93.17	273.92	125.02	158.82	4994	2365	2508	935	1349	1441	1901	1110	998	2637	1468	1891	DJC76	chaperone protein dnaJ C76, chloroplastic-like isoform X1 [Panicum hallii]	-	-	-	-	-	GO:0003824//catalytic activity	-
maker-scaffold_1019|ref0032508-exonerate_est2genome-gene-0.2	0	0	0	0.28	0.82	0.35	0	0	0	0	0.21	0.05	0	0	0	5	16	5	0	0	0	0	4	1	--	Kinesin-related protein [Actinidia chinensis var. chinensis] [Actinidia chinensis]	-	-	-	-	-	-	GO:0009725//response to hormone
maker-scaffold_1019|ref0032508-exonerate_est2genome-gene-0.3	5.02	8.32	8.45	18.46	23.75	20.09	4.04	7.08	7.32	11.62	11.56	14.2	140	252	246	437	614	374	87	190	168	238	287	360	--	Os09g0488700, partial [Oryza sativa Japonica Group]	-	-	-	-	GO:0016020//membrane	-	-
maker-scaffold_1019|ref0032508-exonerate_est2genome-gene-0.5	1.57	0.79	1.57	0.96	1.57	1.49	1.15	1.15	0.39	0.68	0.68	0.51	44	24	46	23	41	28	25	31	9	14	17	13	IRKI	IRK-interacting protein-like isoform X1 [Aegilops tauschii subsp. tauschii] [Aegilops tauschii]	-	-	-	-	-	GO:0005488//binding	-
maker-scaffold_1019|ref0032508-exonerate_est2genome-gene-0.6	23.03	24.54	23.74	6.02	6.16	7.82	20.17	24.09	23.4	11.25	11.68	14.48	657	761	708	146	163	149	445	662	550	236	297	376	JMJ30	lysine-specific demethylase JMJ30 isoform X2 [Aegilops tauschii subsp. tauschii] [Aegilops tauschii]	-	-	-	-	-	-	GO:0008152//metabolic process;GO:0048511//rhythmic process;GO:0050789//regulation of biological process
maker-scaffold_101|ref0001927-exonerate_est2genome-gene-1.3	24.85	22.66	20.05	22.17	25.94	26.06	56.67	40.79	50.53	53.64	40.66	38.66	351	348	296	266	340	246	619	555	588	557	512	497	PAC	protein PALE CRESS, chloroplastic [Brachypodium distachyon]	-	-	-	-	GO:0009536//plastid	-	GO:0006397//mRNA processing;GO:0009416//response to light stimulus;GO:0009657//plastid organization;GO:0009887//organ morphogenesis;GO:0010468//regulation of gene expression;GO:0016109//tetraterpenoid biosynthetic process;GO:0034645//cellular macromolecule biosynthetic process
maker-scaffold_101|ref0001927-exonerate_est2genome-gene-1.6	4.46	5.33	4.71	11.72	9.95	8.83	5.37	4.74	5.42	10.4	10.76	10.66	87	113	96	194	180	115	81	89	87	149	187	189	--	F-box domain containing protein, expressed [Oryza sativa Japonica Group]	-	-	-	-	-	-	-
maker-scaffold_10204|ref0031569-exonerate_est2genome-gene-0.0	4.02	4.58	4.24	2	3.01	3.26	3.35	2.69	2.89	1.11	2.06	2.17	59	73	65	25	41	32	38	38	35	12	27	29	At4g17486	deSI-like protein [Hordeum vulgare]	-	-	-	-	GO:0044424//intracellular part	-	-
maker-scaffold_10212|ref0023448-exonerate_est2genome-gene-0.0	1.09	1.01	0.99	0.2	0.19	0.09	2.46	0.96	0.84	0.31	0.39	0.44	19	19	18	3	3	1	33	16	12	4	6	7	TULP4	tubby-like protein 4 [Aegilops tauschii subsp. tauschii] [Aegilops tauschii]	-	-	-	-	GO:0043231//intracellular membrane-bounded organelle;GO:0044444//cytoplasmic part	GO:0001071//nucleic acid binding transcription factor activity	GO:0010468//regulation of gene expression;GO:0048437//floral organ development;GO:0051707//response to other organism
maker-scaffold_1021|ref0038067-exonerate_est2genome-gene-0.2	6.55	9.55	10.57	22.77	26.34	26.17	5.15	7.65	8.44	17.36	18.82	17.21	176	279	297	520	657	470	107	198	187	343	451	421	ET2	protein EFFECTOR OF TRANSCRIPTION 2-like [Aegilops tauschii subsp. tauschii] [Aegilops tauschii]	-	-	-	-	-	-	-
maker-scaffold_10220|ref0044131-exonerate_est2genome-gene-0.0	7.99	11.17	9.26	19.73	20.46	20.3	7.41	9.32	9.99	16.32	16.5	16.36	265	403	321	556	630	450	190	298	273	398	488	494	Os01g0257400	Zinc finger CCCH domain-containing protein 5 [Hordeum vulgare]	-	-	-	-	-	-	-
maker-scaffold_10230|ref0026342-exonerate_est2genome-gene-0.0	0.08	1.15	0.97	0	0	0.47	0.91	0.97	0.28	0	0.09	0	1	16	13	0	0	4	9	12	3	0	1	0	Os08g0190100	germin-like protein 8-8 [Brachypodium distachyon]	-	-	-	-	GO:0005576//extracellular region;GO:0043231//intracellular membrane-bounded organelle	GO:0046914//transition metal ion binding	-
maker-scaffold_10244|ref0008209-exonerate_est2genome-gene-0.1	0.24	0.36	0.74	2.11	1.83	1.16	0.31	0.85	0.24	1.51	1.95	1.86	5	8	16	37	35	16	5	17	4	23	36	35	mcm10	protein MCM10 homolog isoform X2 [Aegilops tauschii subsp. tauschii] [Aegilops tauschii]	-	-	-	-	-	-	GO:0006259//DNA metabolic process
maker-scaffold_10247|ref0008208-exonerate_est2genome-gene-0.0	0.18	0.27	0.03	1.5	2.1	0.81	0.76	0.53	0.31	1.97	1.15	1.38	5	8	1	35	35	9	6	14	7	32	28	24	--	Aleurone layer morphogenesis protein [Zea mays]	-	-	-	-	-	-	-
maker-scaffold_1025|ref0038063-exonerate_est2genome-gene-0.1	0.47	0.62	0.55	2.2	4.82	5.01	0.74	0.43	0.19	5.11	3.03	3.77	9	13	11	36	86	64.45	11	8	3	72.31	52	66	--	PREDICTED: tankyrase-2-like isoform X1 [Oryza brachyantha]	-	-	-	-	-	-	-
maker-scaffold_10268|ref0020815-exonerate_est2genome-gene-0.0	5.34	12.32	11	26.7	16.99	15.49	4.34	10.52	9.52	15.89	20.35	21.37	269	674	579	1142	794	521	169	510	395	588	913	979	UBP19	Ubiquitin carboxyl-terminal hydrolase 19 [Hordeum vulgare]	-	-	-	-	-	-	-
maker-scaffold_1026|ref0038066-exonerate_est2genome-gene-0.1	0.67	0.7	1.14	1.44	2.76	1.96	0.79	0.7	0.71	2.26	1.73	1.89	23	26	41	42	88	45	21	23	20	57	53	59	At1g50180	disease resistance protein RGA2-like [Aegilops tauschii subsp. tauschii] [Aegilops tauschii]	-	-	-	-	-	-	-
maker-scaffold_10271|ref0002742-exonerate_est2genome-gene-0.0	21.68	15.98	19.48	42.11	35.14	56.6	18.88	24.11	25.5	66.48	42.58	46.02	508	407	477	838	764	886	342	544	492	1145	889	981	CYP71A2	cytochrome P450 [Lolium rigidum]	Metabolism	Global and overview maps	ko01100//Metabolic pathways	K00512	-	-	-
maker-scaffold_10274|ref0002747-exonerate_est2genome-gene-0.0	9.76	10.52	8.57	123.3	160.13	132.39	6.75	6.83	5.15	74.48	43.64	43.85	184	228	177	2070	2850	1701	101	129	85	1050	759	789	PILS7	protein PIN-LIKES 7-like isoform X1 [Aegilops tauschii subsp. tauschii] [Aegilops tauschii]	-	-	-	-	-	-	-
maker-scaffold_10276|ref0016764-exonerate_est2genome-gene-0.0	8.56	3.31	3.95	0.6	2.93	1.79	2.29	2.68	2.29	3.13	2.05	3.13	151	63	73	9	48	21	31	46	33	41	32	50	--	Os01g0346600 [Oryza sativa Japonica Group]	-	-	-	-	-	-	-
maker-scaffold_10280|ref0029887-exonerate_est2genome-gene-0.0	0.39	0.75	0.75	2.29	1.82	2.24	0.32	0.59	1.29	1.52	2.11	2.32	5	13	12	31	27	22	4	9	17	17	30	30	ubq-1	polyubiquitin-like [Aegilops tauschii subsp. tauschii] [Aegilops tauschii]	-	-	-	-	GO:0043231//intracellular membrane-bounded organelle	-	GO:0006810//transport;GO:0009411//response to UV;GO:0019941//modification-dependent protein catabolic process
maker-scaffold_10284|ref0029883-exonerate_est2genome-gene-0.1	0.63	0.36	0.41	1.69	2.17	2	1.95	1.01	0.41	3.5	2.12	1.74	16.34	10	11.16	37.05	52.13	34.57	38.94	25.07	8.72	66.4	48.86	40.91	FBL21	F-box protein SKIP19 [Sorghum bicolor]	-	-	-	-	-	-	-
maker-scaffold_10288|ref0029879-exonerate_est2genome-gene-0.1	0.22	0.51	0.24	4.25	5.57	7.34	0.75	0.36	0.31	1.87	1.31	0.48	4	10	4	63	91	85.97	10	6	5	24	21	7	BT2	Histone acetyltransferase HAC5 [Hordeum vulgare]	-	-	-	-	GO:0043231//intracellular membrane-bounded organelle	GO:0005515//protein binding	GO:0000302//response to reactive oxygen species;GO:0001101//response to acid chemical;GO:0006970//response to osmotic stress;GO:0009755//hormone-mediated signaling pathway;GO:0009756//carbohydrate mediated signaling;GO:0045740//positive regulation of DNA replication;GO:0048229//gametophyte development;GO:0048511//rhythmic process
maker-scaffold_1028|ref0038072-exonerate_est2genome-gene-0.0	4.94	7.06	7.88	3.68	2.73	2.86	6.09	8.76	9.36	3.94	4.58	2.9	150	233	250	95	77	58	143	256	234	88	124	80	PFP-ALPHA	pyrophosphate--fructose 6-phosphate 1-phosphotransferase subunit alpha-like [Hordeum vulgare]	Metabolism;Metabolism;Metabolism;Metabolism;Metabolism	Global and overview maps;Global and overview maps;Carbohydrate metabolism;Carbohydrate metabolism;Carbohydrate metabolism	ko01100//Metabolic pathways;ko01110//Biosynthesis of secondary metabolites;ko00010//Glycolysis / Gluconeogenesis;ko00051//Fructose and mannose metabolism;ko00030//Pentose phosphate pathway	K00895;K00895;K00895;K00895;K00895	GO:0010316//pyrophosphate-dependent phosphofructokinase complex;GO:0044444//cytoplasmic part	GO:0008443//phosphofructokinase activity;GO:0032550//purine ribonucleoside binding;GO:0043169//cation binding	GO:0006090//pyruvate metabolic process;GO:0006637//acyl-CoA metabolic process;GO:0009746//response to hexose;GO:0016129//phytosteroid biosynthetic process;GO:0016310//phosphorylation;GO:0016458//gene silencing;GO:0034285//response to disaccharide;GO:0034968//histone lysine methylation
maker-scaffold_10290|ref0011881-exonerate_est2genome-gene-0.0	56.4	104.29	98.2	29.74	20.44	20.81	26.92	54.06	58.29	13.68	23.05	24.75	2474	4972	4502	1108	832	610	913	2284	2106	441	901	988	PEPC	phosphoenolpyruvate carboxylase 1 [Aegilops tauschii subsp. tauschii] [Aegilops tauschii]	Metabolism;Metabolism;Metabolism;Metabolism	Global and overview maps;Global and overview maps;Carbohydrate metabolism;Energy metabolism	ko01100//Metabolic pathways;ko01200//Carbon metabolism;ko00620//Pyruvate metabolism;ko00710//Carbon fixation in photosynthetic organisms	K01595;K01595;K01595;K01595	GO:0005576//extracellular region;GO:0005911//cell-cell junction;GO:0009536//plastid;GO:0016020//membrane	GO:0004611//phosphoenolpyruvate carboxykinase activity;GO:0005488//binding;GO:0016628//oxidoreductase activity, acting on the CH-CH group of donors, NAD or NADP as acceptor	GO:0006090//pyruvate metabolic process;GO:0006101//citrate metabolic process;GO:0006970//response to osmotic stress;GO:0006996//organelle organization;GO:0009247//glycolipid biosynthetic process;GO:0009267//cellular response to starvation;GO:0009746//response to hexose;GO:0010038//response to metal ion;GO:0010233//phloem transport;GO:0034285//response to disaccharide;GO:0042044//fluid transport;G…
maker-scaffold_102|ref0001924-exonerate_est2genome-gene-1.2	28	16.49	16.74	38.14	63.03	67.08	22.15	20.09	19.14	63.41	30.38	33.02	453	290	283	524	946	725	277	313	255	754	438	486	KOB1	probable voltage-gated potassium channel subunit beta [Aegilops tauschii subsp. tauschii] [Aegilops tauschii]	-	-	-	-	GO:0005911//cell-cell junction;GO:0016020//membrane;GO:0044444//cytoplasmic part	GO:0005261//cation channel activity;GO:0016616//oxidoreductase activity, acting on the CH-OH group of donors, NAD or NADP as acceptor	GO:0030001//metal ion transport;GO:0034220//ion transmembrane transport;GO:0044710//single-organism metabolic process
maker-scaffold_102|ref0001924-exonerate_est2genome-gene-1.8	3.39	4.68	4.32	9.21	9.76	8.48	2.75	3.07	3.67	9.15	11.1	11.28	118	177	157	272	315	197	74	103	105	234	344	357	TBP1	telomere-binding protein 1 isoform X1 [Brachypodium distachyon]	-	-	-	-	-	-	-
maker-scaffold_10302|ref0046542-exonerate_est2genome-gene-0.0	0	0	0	0.4	0.15	0.72	0	0	0.08	0.46	0.15	0.23	0	0	0	5	2	7	0	0	1	5	2	3	SGO1	SHUGOSHIN 2-like [Aegilops tauschii subsp. tauschii] [Aegilops tauschii]	-	-	-	-	-	-	-
maker-scaffold_10308|ref0046536-exonerate_est2genome-gene-0.0	1.86	13.77	13.32	2.73	0	0.35	1.2	8.43	12.81	0.79	8.07	9.18	16	129	120	20	0	2	8	70	91	5	62	72	--	UPF0481 protein At3g47200-like [Aegilops tauschii subsp. tauschii] [Aegilops tauschii]	-	-	-	-	-	-	-
maker-scaffold_1030|ref0020117-exonerate_est2genome-gene-0.0	6.02	9.52	8.72	14.93	21.46	19.62	9.65	12.11	9.63	11.32	10.29	8.7	108	183	162	225	353	235	136	207	141	148	163	140	SNL6	cinnamoyl-CoA reductase-like SNL6 [Aegilops tauschii subsp. tauschii] [Aegilops tauschii]	-	-	-	-	-	GO:0016616//oxidoreductase activity, acting on the CH-OH group of donors, NAD or NADP as acceptor	GO:0008202//steroid metabolic process;GO:0044237//cellular metabolic process;GO:0044711//single-organism biosynthetic process;GO:1901362//organic cyclic compound biosynthetic process
maker-scaffold_10310|ref0016006-exonerate_est2genome-gene-0.1	13.28	14.13	14.03	30.01	47.42	42.02	12.78	15.03	12.15	22.78	17.87	18.54	211	244	233	405	699	446	157	230	159	266	253	268	--	WPP domain-interacting protein 2 [Zea mays]	-	-	-	-	-	-	-
maker-scaffold_1031|ref0020118-exonerate_est2genome-gene-0.2	11.67	7.47	7.55	14.87	26.8	29.29	14.29	8.43	7.12	16.49	11.01	11.77	207	144	140	224	441	347	196	144	104	215	174	190	SUN2	protein SAD1/UNC-84 domain protein 1-like [Hordeum vulgare]	-	-	-	-	GO:0012505//endomembrane system;GO:0043231//intracellular membrane-bounded organelle	GO:0005488//binding	GO:0006996//organelle organization;GO:0034504//protein localization to nucleus
maker-scaffold_1031|ref0020118-exonerate_est2genome-gene-0.3	0.51	3.12	1.76	7.05	5.86	4.66	2.34	1.57	3.67	8.65	9.59	8.42	10	54	26	100	94	53	20	33	56	111	134	141	ZIFL2	probable peptide/nitrate transporter At3g43790 [Brachypodium distachyon]	-	-	-	-	GO:0016020//membrane	GO:0022891//substrate-specific transmembrane transporter activity	GO:0006812//cation transport;GO:0044763//single-organism cellular process;GO:0051707//response to other organism
maker-scaffold_10339|ref0003451-exonerate_est2genome-gene-0.1	0.11	0.15	0.11	0.85	0.54	1.33	0.14	0.23	0	1.51	0.31	0.37	2	3	2	13	9	16	2	4	0	20	5	6	Os04g0500900	probable protein phosphatase 2C 42 [Aegilops tauschii subsp. tauschii] [Aegilops tauschii]	-	-	-	-	GO:0016020//membrane	GO:0016787//hydrolase activity	GO:0031668//cellular response to extracellular stimulus;GO:0033554//cellular response to stress;GO:0044237//cellular metabolic process;GO:0044238//primary metabolic process;GO:0071704//organic substance metabolic process
maker-scaffold_10341|ref0023263-exonerate_est2genome-gene-0.0	4.1	3.09	3.79	8.78	6.73	7.19	4.34	3.34	3.68	8.75	9.52	9.17	88	72	85	160	134	103	72	69	65	138	182	179	CDC48B	Cell division control 48-B-like protein [Hordeum vulgare]	-	-	-	-	GO:0016020//membrane;GO:0043231//intracellular membrane-bounded organelle;GO:0043232//intracellular non-membrane-bounded organelle;GO:0044444//cytoplasmic part	GO:0032550//purine ribonucleoside binding;GO:0042623//ATPase activity, coupled	GO:0003006//developmental process involved in reproduction;GO:0008104//protein localization;GO:0044763//single-organism cellular process;GO:0051234//establishment of localization
maker-scaffold_10341|ref0023263-exonerate_est2genome-gene-0.1	0	0.12	0.06	0.4	1.46	0.51	0.09	0.28	0	0.37	0.38	0.59	0	2	1	5	20	5	1	4	0	4	5	8	PER18	peroxidase 46-like [Hordeum vulgare]	Metabolism;Metabolism;Metabolism	Global and overview maps;Global and overview maps;Biosynthesis of other secondary metabolites	ko01100//Metabolic pathways;ko01110//Biosynthesis of secondary metabolites;ko00940//Phenylpropanoid biosynthesis	K00430;K00430;K00430	GO:0043231//intracellular membrane-bounded organelle	GO:0016209//antioxidant activity;GO:0016788//hydrolase activity, acting on ester bonds;GO:0046906//tetrapyrrole binding	GO:0006950//response to stress;GO:0009620//response to fungus;GO:0016070//RNA metabolic process;GO:0044707//single-multicellular organism process;GO:0044710//single-organism metabolic process;GO:0044767//single-organism developmental process
maker-scaffold_10346|ref0023266-exonerate_est2genome-gene-0.0	0.21	0.25	0.26	1.03	1.34	1.07	0	0.28	0.33	0.9	0.7	0.54	7	10	10	30	33	20	0	10	8	14	23	18	At4g08350	Transcription elongation factor like [Actinidia chinensis var. chinensis] [Actinidia chinensis]	-	-	-	-	GO:0043229//intracellular organelle	-	GO:0006355//regulation of transcription, DNA-templated
maker-scaffold_1034|ref0020113-exonerate_est2genome-gene-0.2	0.57	1.82	2.04	0.36	0.48	0.93	1.08	1.89	2.28	0.75	0.79	1.13	11	100	86	17	9	11	17	68	76	16	23	44	ABCC8	ABC transporter C family member 8 isoform X1 [Brachypodium distachyon]	Environmental Information Processing	Membrane transport	ko02010//ABC transporters	K05665	GO:0016020//membrane	GO:0016491//oxidoreductase activity;GO:0042626//ATPase activity, coupled to transmembrane movement of substances	GO:0008152//metabolic process;GO:0044763//single-organism cellular process;GO:0044765//single-organism transport
maker-scaffold_1034|ref0020113-exonerate_est2genome-gene-0.4	1.93	1.55	1.44	1.31	0.91	0.9	1.09	1.58	1.68	0.57	0.54	0.6	32	28	25	18	14	10	14	17	23	7	8	9	NDL2	PREDICTED: pollen-specific protein SF21-like [Oryza brachyantha]	-	-	-	-	GO:0044424//intracellular part	-	GO:0009914//hormone transport;GO:0048869//cellular developmental process
maker-scaffold_10352|ref0041059-exonerate_est2genome-gene-0.0	645.21	510.57	495.73	131.13	163.66	166.4	767.56	475.68	494.54	229.28	172.19	181.77	12878	11076	10341	2223	3031	2219	11845	9145	8130	3364	3063	3301	--	unknown [Zea mays]	-	-	-	-	-	-	-
maker-scaffold_10352|ref0041059-exonerate_est2genome-gene-0.1	4.24	4.38	4.77	10.13	10.59	9.47	7.51	6.45	8.14	16	11.4	12.93	114	128	134	231	264	170	156	167	180	316	273	316	PPR5	pentatricopeptide repeat-containing protein At4g39620, chloroplastic [Aegilops tauschii subsp. tauschii] [Aegilops tauschii]	-	-	-	-	GO:0009536//plastid	-	GO:0003006//developmental process involved in reproduction
maker-scaffold_10354|ref0041053-exonerate_est2genome-gene-0.1	3.5	4.7	3.35	6.13	5.23	4.08	4.14	5.59	5.41	8.21	8.48	7.46	140	204	140	208	194	109	128	215	178	241	302	271	PCMP-H40	pentatricopeptide repeat-containing protein [Hordeum vulgare]	-	-	-	-	GO:0009536//plastid	GO:0004518//nuclease activity	GO:0006996//organelle organization;GO:0009451//RNA modification;GO:0022402//cell cycle process
maker-scaffold_10364|ref0010653-exonerate_est2genome-gene-0.2	2.84	3.81	3.64	10.81	8.81	7.76	3.56	3.9	4.2	10.51	11.57	10.98	133	194	178	430	383	243	129	176	162	362	483	468	CIP111	calmodulin-interacting protein 111-like [Aegilops tauschii subsp. tauschii] [Aegilops tauschii]	-	-	-	-	GO:0044434//chloroplast part	GO:0005515//protein binding;GO:0017111//nucleoside-triphosphatase activity	-
maker-scaffold_10365|ref0010652-exonerate_est2genome-gene-0.2	6.4	5.85	7.11	9.99	9.3	8.22	5.13	5.7	4.61	9.49	12.04	10.21	155	154	180	202	209	133	96	133	92	169	260	225	BUB1	mitotic checkpoint serine/threonine-protein kinase BUB1 [Aegilops tauschii subsp. tauschii] [Aegilops tauschii]	-	-	-	-	GO:0000776//kinetochore;GO:0043231//intracellular membrane-bounded organelle	GO:0004672//protein kinase activity;GO:0032550//purine ribonucleoside binding	GO:0000280//nuclear division;GO:0006464//cellular protein modification process;GO:0006796//phosphate-containing compound metabolic process;GO:0044763//single-organism cellular process
maker-scaffold_1036|ref0020111-exonerate_est2genome-gene-0.0	0.29	0.75	0.6	2.47	1.92	1.16	0.69	1.08	1.46	2.85	2.79	2.28	12	34	26	87	74	32	22	43	50	87	103	86	PCMP-E47	pentatricopeptide repeat-containing protein At2g03380, mitochondrial [Aegilops tauschii subsp. tauschii] [Aegilops tauschii]	-	-	-	-	GO:0009536//plastid	GO:0004518//nuclease activity	GO:0009451//RNA modification
maker-scaffold_1036|ref0020111-exonerate_est2genome-gene-0.1	870.15	483.14	513.84	194.97	287.88	352.45	859.61	395.48	322.18	233.75	156.48	171.3	14382	8679	8876	2737	4415	3892	10985	6296	4386	2840	2305	2576	GPX1	phospholipid hydroperoxide glutathione peroxidase 1, chloroplastic [Brachypodium distachyon]	Metabolism;Metabolism;Metabolism	Global and overview maps;Metabolism of other amino acids;Lipid metabolism	ko01100//Metabolic pathways;ko00480//Glutathione metabolism;ko00590//Arachidonic acid metabolism	K00432;K00432;K00432	GO:0005576//extracellular region;GO:0009526//plastid envelope;GO:0009532//plastid stroma;GO:0016020//membrane;GO:0044434//chloroplast part	GO:0004601//peroxidase activity	GO:0006325//chromatin organization;GO:0006950//response to stress;GO:0009404//toxin metabolic process;GO:0048511//rhythmic process
maker-scaffold_10371|ref0028624-exonerate_est2genome-gene-0.0	0.51	0.63	0.57	2.81	6.14	4.2	0.66	0.62	0.31	1.04	0.86	1.03	6	8	7	28	67	33	6	7	3	9	9	11	--	thiosulfate sulfurtransferase 16, chloroplastic-like [Aegilops tauschii subsp. tauschii] [Aegilops tauschii]	-	-	-	-	GO:0009536//plastid	GO:0016783//sulfurtransferase activity	GO:0019752//carboxylic acid metabolic process;GO:0042430//indole-containing compound metabolic process;GO:0044238//primary metabolic process
maker-scaffold_10373|ref0028622-exonerate_est2genome-gene-0.0	8.79	9.14	8.7	21.93	18.46	17.11	7.06	8.38	7.83	14.69	17.71	17.31	293	331	303	621	571	381	182	269	215	360	526	525	BAK1	LRR receptor kinase BAK1 [Brachypodium distachyon]	-	-	-	-	GO:0031224//intrinsic component of membrane;GO:0032991//macromolecular complex;GO:0043231//intracellular membrane-bounded organelle	GO:0004674//protein serine/threonine kinase activity;GO:0004713//protein tyrosine kinase activity;GO:0005102//receptor binding;GO:0016628//oxidoreductase activity, acting on the CH-CH group of donors, NAD or NADP as acceptor;GO:0032550//purine ribonucleoside binding	GO:0003006//developmental process involved in reproduction;GO:0006468//protein phosphorylation;GO:0006996//organelle organization;GO:0007017//microtubule-based process;GO:0007059//chromosome segregation;GO:0009555//pollen development;GO:0009617//response to bacterium;GO:0009790//embryo development;GO:0030154//cell differentiation;GO:0043401//steroid hormone mediated signaling pathway;GO:0044710//…
maker-scaffold_10377|ref0028626-exonerate_est2genome-gene-0.1	8.2	7.85	8.28	19.46	25.4	27.1	7.65	7.34	8.52	20.97	13.45	15.36	157	166	166	321	454	350	113	137	136	298	233	273	--	Beta-hexosaminidase 3 [Hordeum vulgare]	-	-	-	-	-	-	-
maker-scaffold_10380|ref0044774-exonerate_est2genome-gene-0.0	5.18	2.72	1.91	3.05	2.47	2.99	2.01	3.3	2.87	5.93	5.97	7.07	70	40	27	35	31	27	21	43	32	59	72	87	--	Os01g0254850, partial [Oryza sativa Japonica Group]	-	-	-	-	-	-	-
maker-scaffold_10380|ref0044774-exonerate_est2genome-gene-0.1	8.08	2.91	3.97	3.31	2.42	2.84	3.73	3.72	4.61	6.79	8.52	8.57	115	45	59	40	32	27	41	51	54	71	108	111	--	expressed protein [Oryza sativa Japonica Group]	-	-	-	-	-	-	-
maker-scaffold_10382|ref0044772-exonerate_est2genome-gene-0.1	2.9	3	3.46	7.47	6.09	6.18	2.86	3.42	4.58	7.73	7.49	8.19	97	109	121	212	189	138	74	110	126	190	223	249	--	Os05g0239000 [Oryza sativa Japonica Group]	-	-	-	-	-	-	-
maker-scaffold_10385|ref0026367-exonerate_est2genome-gene-0.0	0.65	1.87	1.67	3.38	2.36	3.13	1.05	1.19	1.64	2.74	5.24	4.88	21	62	52	90	69	64	26	37	42	62	143	135	MSH3	DNA mismatch repair protein MSH3 isoform X1 [Brachypodium distachyon]	Genetic Information Processing	Replication and repair	ko03430//Mismatch repair	K08736	-	-	-
maker-scaffold_10386|ref0044768-exonerate_est2genome-gene-0.0	2.91	5.4	4.93	10.81	6.57	8.64	2.16	5.27	5.39	10.08	11.55	10.92	146	295	259	461	306	290	84	255	223	372	517	499	RGA3	disease resistance protein RGA2-like [Aegilops tauschii subsp. tauschii] [Aegilops tauschii]	-	-	-	-	GO:0043231//intracellular membrane-bounded organelle	-	-
maker-scaffold_1038|ref0020121-exonerate_est2genome-gene-0.2	11.89	10.44	9.61	2.35	3.56	3.93	7.94	5.75	9.57	8.48	4.16	5.5	216	206	180	30	56	41	110	95	138	105	64	78	PUP3	purine permease 3-like [Hordeum vulgare]	-	-	-	-	GO:0031224//intrinsic component of membrane	-	GO:0051234//establishment of localization
maker-scaffold_10394|ref0014269-exonerate_est2genome-gene-0.2	0.29	0.11	0.62	0.31	0.25	0.27	0.67	0.58	0.42	0.16	0.07	0.13	10	4	22	9	8	6	18	19	12	4	2	4	CHX15	cation/H(+) antiporter 15-like [Aegilops tauschii subsp. tauschii] [Aegilops tauschii]	-	-	-	-	GO:0031224//intrinsic component of membrane	GO:0015299//solute:proton antiporter activity	GO:0015992//proton transport;GO:0016043//cellular component organization;GO:0030001//metal ion transport;GO:0044763//single-organism cellular process;GO:0055067//monovalent inorganic cation homeostasis
maker-scaffold_10395|ref0014270-exonerate_est2genome-gene-0.0	9.27	2.23	3.73	10.91	23.93	17.39	2.09	2.29	1.43	12.9	8.5	6.79	126	33	53	126	302	158	22	30	16	129	103	84	PHP1	pseudo histidine-containing phosphotransfer protein 1 isoform X2 [Brachypodium distachyon]	Environmental Information Processing	Signal transduction	ko04075//Plant hormone signal transduction	K14490	GO:0043231//intracellular membrane-bounded organelle;GO:0044444//cytoplasmic part	GO:0004871//signal transducer activity;GO:0016491//oxidoreductase activity;GO:0016740//transferase activity	GO:0009755//hormone-mediated signaling pathway;GO:0009966//regulation of signal transduction;GO:0035556//intracellular signal transduction
maker-scaffold_10396|ref0037154-exonerate_est2genome-gene-0.0	5.71	1.62	1.85	13.95	38.93	35.96	6.74	3.4	1.43	18.52	8.01	8.49	68	21	23	141	430	286	62	39	14	162	85	92	--	hypothetical protein OsJ_12785 [Oryza sativa Japonica Group]	-	-	-	-	-	-	-
maker-scaffold_10396|ref0037154-exonerate_est2genome-gene-0.1	13.67	15.1	14.91	2.56	3.04	2.73	10.16	9.01	11.49	3.01	2.87	3.67	315	378	359	50	65	42	181	200	218	51	59	77	JUB1	transcription factor JUNGBRUNNEN 1-like [Aegilops tauschii subsp. tauschii] [Aegilops tauschii]	-	-	-	-	GO:0043231//intracellular membrane-bounded organelle	GO:0001071//nucleic acid binding transcription factor activity	GO:0005991//trehalose metabolic process;GO:0006560//proline metabolic process;GO:0006972//hyperosmotic response;GO:0009700//indole phytoalexin biosynthetic process;GO:0009725//response to hormone;GO:0009813//flavonoid biosynthetic process;GO:0009814//defense response, incompatible interaction;GO:0010260//organ senescence;GO:0010468//regulation of gene expression;GO:0033554//cellular response to s…
maker-scaffold_10398|ref0014257-exonerate_est2genome-gene-0.0	7.96	9.95	9.86	28.82	29.66	35.64	10	10.01	10.14	33.88	32.06	33.12	204	277	264	627	705	610	198	247	214	638	732	772	BGLU8	beta-glucosidase 8-like [Aegilops tauschii subsp. tauschii] [Aegilops tauschii]	Metabolism;Metabolism;Metabolism;Metabolism;Metabolism	Global and overview maps;Global and overview maps;Biosynthesis of other secondary metabolites;Carbohydrate metabolism;Metabolism of other amino acids	ko01100//Metabolic pathways;ko01110//Biosynthesis of secondary metabolites;ko00940//Phenylpropanoid biosynthesis;ko00500//Starch and sucrose metabolism;ko00460//Cyanoamino acid metabolism	K05350;K05350;K05350;K05350;K05350	GO:0005618//cell wall;GO:0005840//ribosome;GO:0009536//plastid	GO:0008422//beta-glucosidase activity;GO:0015923//mannosidase activity;GO:0015925//galactosidase activity;GO:0043169//cation binding	GO:0044238//primary metabolic process
maker-scaffold_10403|ref0017285-exonerate_est2genome-gene-0.0	1.06	1.44	0.75	274.25	202.22	240.15	1.13	0.8	1.41	102.05	176.04	141.68	35	52	25.97	7717.56	6216.71	5316.07	29	25.48	38.5	2485.33	5198.15	4271.11	HSP90-1	heat shock protein 90 [Triticum dicoccoides]	Genetic Information Processing;Organismal Systems	Folding, sorting and degradation;Environmental adaptation	ko04141//Protein processing in endoplasmic reticulum;ko04626//Plant-pathogen interaction	K04079;K04079	GO:0005576//extracellular region;GO:0009532//plastid stroma;GO:0030312//external encapsulating structure;GO:0031090//organelle membrane	GO:0005515//protein binding;GO:0032550//purine ribonucleoside binding	GO:0000302//response to reactive oxygen species;GO:0009642//response to light intensity;GO:0042742//defense response to bacterium;GO:0044267//cellular protein metabolic process
maker-scaffold_10427|ref0028482-exonerate_est2genome-gene-0.0	5.28	4.1	3.79	0.97	0.98	1.85	1.6	2.82	4.2	0.22	0.46	0.72	64	54	48	10	11	15	15	33	42	2	5	8	AIM2	endo-1,3;1,4-beta-D-glucanase-like [Aegilops tauschii subsp. tauschii] [Aegilops tauschii]	-	-	-	-	GO:0043231//intracellular membrane-bounded organelle	GO:0003824//catalytic activity	-
maker-scaffold_1042|ref0027208-exonerate_est2genome-gene-0.3	2.46	4.32	4.42	14.12	11.52	9.51	2.38	4.18	3.68	7.57	9.89	12.72	68	131	128	335	296	176	51	113	84	154	244	322	UBP21	ubiquitin carboxyl-terminal hydrolase 21-like [Aegilops tauschii subsp. tauschii] [Aegilops tauschii]	-	-	-	-	-	-	-
maker-scaffold_10432|ref0035261-exonerate_est2genome-gene-0.0	24.99	30.3	29.92	166.26	174.96	191.29	33.92	31.45	35.96	140.15	182.5	176.75	589	776	737	3328	3826	3012	618	714	698	2428	3833	3790	COR410	LEA protein [Triticum turgidum subsp. durum] [Triticum turgidum]	-	-	-	-	GO:0044444//cytoplasmic part	-	GO:0001101//response to acid chemical;GO:0006970//response to osmotic stress;GO:0009408//response to heat;GO:0009409//response to cold;GO:0009620//response to fungus;GO:0010035//response to inorganic substance;GO:0044699//single-organism process;GO:1901700//response to oxygen-containing compound
maker-scaffold_1043|ref0027207-exonerate_est2genome-gene-0.6	5.55	5.27	5.35	16.71	20.43	20.83	5.14	5.76	6.74	16.29	12.35	15.8	120	124	121	307	410	301	86	120	120	259	238	311	HATB	probable histone acetyltransferase type B catalytic subunit [Aegilops tauschii subsp. tauschii] [Aegilops tauschii]	-	-	-	-	GO:0043231//intracellular membrane-bounded organelle;GO:0044444//cytoplasmic part	GO:0004402//histone acetyltransferase activity	GO:0003006//developmental process involved in reproduction;GO:0006260//DNA replication;GO:0006342//chromatin silencing;GO:0016570//histone modification;GO:0048580//regulation of post-embryonic development
maker-scaffold_1043|ref0027207-exonerate_est2genome-gene-0.7	0.69	0.85	0.79	5.8	6.9	5.06	0.64	1.47	1	6.21	6.01	5.41	21	28	25	150	195	103	15	43	25	139	163	150	CDC20-2	Anaphase-promoting complex subunit cdc20 [Triticum urartu]	Genetic Information Processing	Folding, sorting and degradation	ko04120//Ubiquitin mediated proteolysis	K03363	GO:0043231//intracellular membrane-bounded organelle;GO:0043234//protein complex	GO:0019899//enzyme binding	GO:0000280//nuclear division;GO:0032446//protein modification by small protein conjugation;GO:0044763//single-organism cellular process;GO:0050794//regulation of cellular process
maker-scaffold_10441|ref0042297-exonerate_est2genome-gene-0.0	137.76	371.68	391.93	215.31	57.87	86.21	154.69	412.47	507.87	46.75	238.53	212.89	1358.47	3918.89	3962.81	1773.39	539.94	572.57	1197.28	3844.25	4072.71	340.02	2065.62	1879.84	--	PREDICTED: jasmonate-induced protein homolog [Beta vulgaris subsp. vulgaris] [Beta vulgaris]	-	-	-	-	-	-	-
maker-scaffold_10441|ref0042297-exonerate_est2genome-gene-0.2	1497.09	2815.73	3094.04	1643.98	516.31	796.39	1279.02	3124.81	3388.87	753.98	2037.22	1896.92	15317.5	30810.5	32489	14037.5	4904.03	5441.42	10068.7	30238.5	28054.2	5671.98	18303.8	17377.8	--	PREDICTED: jasmonate-induced protein homolog [Beta vulgaris subsp. vulgaris] [Beta vulgaris]	-	-	-	-	-	-	-
maker-scaffold_10442|ref0042298-exonerate_est2genome-gene-0.0	0.44	1.19	0.81	3	1.6	1.49	0.25	2.73	2.71	2.18	4.64	5.19	19	29	22	57	42	30	8	64	48	44	104	112	ptrB	dipeptidyl aminopeptidase BI [Hordeum vulgare]	-	-	-	-	GO:0043231//intracellular membrane-bounded organelle	GO:0008236//serine-type peptidase activity	GO:0019538//protein metabolic process
maker-scaffold_10442|ref0042298-exonerate_est2genome-gene-0.1	4.35	8.95	6.75	17.07	13.59	9.24	5.45	8.35	8.41	14.39	15.95	15.03	98	219	159	329	284	142	97	182	156	239	321	308	NUP58	nuclear pore complex protein NUP58-like [Aegilops tauschii subsp. tauschii] [Aegilops tauschii]	Genetic Information Processing	Translation	ko03013//RNA transport	K14307	-	-	-
maker-scaffold_10449|ref0042301-exonerate_est2genome-gene-0.0	0.95	0.41	0.79	2.61	3.89	2.51	0.82	0.85	0.88	2.59	3.02	3.1	30	14	26	70	114	53	20	26	23	60	85	89	WAK3	wall-associated receptor kinase 3-like [Aegilops tauschii subsp. tauschii] [Aegilops tauschii]	-	-	-	-	-	GO:0004672//protein kinase activity;GO:0032550//purine ribonucleoside binding	GO:0006464//cellular protein modification process
maker-scaffold_10453|ref0024587-exonerate_est2genome-gene-0.1	53.31	58.18	55.15	7.7	12.49	11.34	73.91	47.34	45.83	5.83	12.4	8.87	1182	1402	1278	145	257	168	1267	1011	837	95	245	179	At5g34940	heparanase-like protein 3 [Oryza sativa Japonica Group]	Metabolism;Metabolism	Global and overview maps;Glycan biosynthesis and metabolism	ko01100//Metabolic pathways;ko00531//Glycosaminoglycan degradation	K07964;K07964	GO:0000323//lytic vacuole;GO:0005618//cell wall;GO:0016020//membrane	GO:0016798//hydrolase activity, acting on glycosyl bonds	GO:0044238//primary metabolic process
maker-scaffold_10457|ref0024591-exonerate_est2genome-gene-0.1	42.7	55.36	54.64	158.68	168.99	156.84	34.71	50.78	41.16	105.78	94.98	94.23	895	1262	1199	2828	3284	2196	562	1026	711	1630	1775	1799	BCA5	beta carbonic anhydrase 5, chloroplastic-like isoform X1 [Aegilops tauschii subsp. tauschii] [Aegilops tauschii]	Metabolism;Metabolism	Global and overview maps;Energy metabolism	ko01100//Metabolic pathways;ko00910//Nitrogen metabolism	K01673;K01673	GO:0009536//plastid	GO:0016836//hydro-lyase activity;GO:0046914//transition metal ion binding	GO:0006089//lactate metabolic process
maker-scaffold_10459|ref0024595-exonerate_est2genome-gene-0.0	7.85	5.77	4.97	12.72	26.66	16.84	2.57	4.82	3.41	13.52	9.8	9.06	71	58	47	98	228	104	18	42	26	88	79	75	At4g39670	ACD11 homolog protein [Brachypodium distachyon]	-	-	-	-	GO:0043231//intracellular membrane-bounded organelle	GO:0005319//lipid transporter activity;GO:0008289//lipid binding;GO:0008324//cation transmembrane transporter activity	GO:0001101//response to acid chemical;GO:0006605//protein targeting;GO:0006869//lipid transport;GO:0009408//response to heat;GO:0009620//response to fungus;GO:0009696//salicylic acid metabolic process;GO:0009755//hormone-mediated signaling pathway;GO:0010243//response to organonitrogen compound;GO:0015696//ammonium transport;GO:0015850//organic hydroxy compound transport;GO:0033554//cellular resp…
maker-scaffold_10460|ref0029856-exonerate_est2genome-gene-0.0	0.18	1.09	0.45	2.48	1.73	1.96	0.08	0.49	0.59	0.65	0.87	0.72	3	17	7	32	27	22	1	8	5	8	13	11	SK3	shikimate kinase 3, chloroplastic [Aegilops tauschii subsp. tauschii] [Aegilops tauschii]	Metabolism;Metabolism;Metabolism;Metabolism	Global and overview maps;Global and overview maps;Global and overview maps;Amino acid metabolism	ko01100//Metabolic pathways;ko01110//Biosynthesis of secondary metabolites;ko01230//Biosynthesis of amino acids;ko00400//Phenylalanine, tyrosine and tryptophan biosynthesis	K00891;K00891;K00891;K00891	GO:0009536//plastid	GO:0016301//kinase activity;GO:0032550//purine ribonucleoside binding;GO:0043169//cation binding	GO:0006743//ubiquinone metabolic process;GO:0006796//phosphate-containing compound metabolic process;GO:0008652//cellular amino acid biosynthetic process;GO:0032787//monocarboxylic acid metabolic process;GO:0043650//dicarboxylic acid biosynthetic process
maker-scaffold_10460|ref0029856-exonerate_est2genome-gene-0.1	148.15	101.33	113.85	36.89	65.7	68.85	160.96	116.47	135.35	86.92	57.93	63.58	2525	1877	2028	534	1039	784	2121	1912	1900	1089	880	986	--	Transmembrane protein [Trema orientale]	-	-	-	-	GO:0031976//plastid thylakoid	-	GO:0006739//NADP metabolic process
maker-scaffold_10472|ref0011853-exonerate_est2genome-gene-0.0	39.57	41.59	45.81	12.98	16.85	18.3	50.26	58.37	60.4	22.05	13.71	16.69	835	854	927	207	330	258	820	1079	948	342	246	289	At3g49140	expressed protein [Oryza sativa Japonica Group]	-	-	-	-	-	-	-
maker-scaffold_1047|ref0027203-exonerate_est2genome-gene-0.0	323.08	557.17	500.63	403.77	291.25	323.98	250.66	532.72	514.66	148.55	287.69	241.56	3009	5640	4873	3194	2517	2016	1805	4779	3948	1017	2388	2047	--	wali5 [Triticum aestivum]	-	-	-	-	-	GO:0016787//hydrolase activity	GO:0010466//negative regulation of peptidase activity
maker-scaffold_1048|ref0027212-exonerate_est2genome-gene-0.0	5.36	4.02	3.78	17.39	17.71	22.42	4.51	4.86	2.21	6.65	9.39	8.06	103	84	76	284	316	288	67	90	35	94	161	141	WNK5	probable serine/threonine-protein kinase WNK5 [Aegilops tauschii subsp. tauschii] [Aegilops tauschii]	-	-	-	-	-	GO:0004702//receptor signaling protein serine/threonine kinase activity;GO:0032550//purine ribonucleoside binding	GO:0007568//aging;GO:0032147//activation of protein kinase activity
maker-scaffold_10494|ref0033858-exonerate_est2genome-gene-0.0	1.54	1.98	1	8.2	8.3	11.44	1.2	1.47	1.05	6.29	4.84	5.42	25	35	17	113	125	124	15	23	14	75	70	80	--	rice-salt sensitive 1-like protein [Triticum turgidum subsp. durum] [Triticum turgidum]	-	-	-	-	-	-	-
maker-scaffold_10504|ref0032183-exonerate_est2genome-gene-0.1	11.78	23.17	21.48	57.42	55.27	49.19	14.01	23.45	23.67	66.21	67.75	66.6	626	1504	1286	2977	2727	1742	575	1284	1152	2611	3568	3620	NRPA1	PREDICTED: DNA-directed RNA polymerase I subunit 1 [Oryza brachyantha]	Genetic Information Processing	Transcription	ko03020//RNA polymerase	K02999	GO:0005737//cytoplasm;GO:0005911//cell-cell junction;GO:0043231//intracellular membrane-bounded organelle	GO:0005488//binding;GO:0016740//transferase activity	GO:0006913//nucleocytoplasmic transport;GO:0032774//RNA biosynthetic process;GO:0033036//macromolecule localization;GO:0034645//cellular macromolecule biosynthetic process;GO:0071702//organic substance transport
maker-scaffold_1050|ref0009179-exonerate_est2genome-gene-0.0	5.77	4.65	5.45	8.4	6.82	5.02	11.65	8.32	12.31	14.05	11.59	14.99	103	90	103	114	125	62	178	145	184	204	175	183	dapC	Aminotransferase YbdL [Hordeum vulgare]	-	-	-	-	GO:0009536//plastid	GO:0043168//anion binding;GO:0070546//L-phenylalanine aminotransferase activity	GO:0008152//metabolic process
maker-scaffold_10510|ref0001618-exonerate_est2genome-gene-0.0	21.07	22.56	24.98	53.5	66.45	83.66	9.71	18.72	16.23	51.81	33.6	40.22	665	774	824	1434	1946	1764	237	569	422	1202	945	1155	CYP71Z18	premnaspirodiene oxygenase-like [Aegilops tauschii subsp. tauschii] [Aegilops tauschii]	-	-	-	-	-	GO:0016491//oxidoreductase activity;GO:0046872//metal ion binding;GO:0046906//tetrapyrrole binding	GO:0044710//single-organism metabolic process
maker-scaffold_10510|ref0001618-exonerate_est2genome-gene-0.1	0.48	1.9	1.23	4.8	1.89	3.01	0.73	0.79	1.35	2.95	4.04	3.88	8	39	18	77	29	38	7	14	21	41	68	66	--	Os07g0118800, partial [Oryza sativa Japonica Group]	-	-	-	-	-	-	-
maker-scaffold_10514|ref0001622-exonerate_est2genome-gene-0.0	0.9	1.68	1.92	6.93	3.94	3.37	0.49	1.25	1.67	3.44	7.42	6.44	36	73	80	235	146	90	15	48	55	101	264	234	chtf18	chromosome transmission fidelity protein 18 homolog [Aegilops tauschii subsp. tauschii] [Aegilops tauschii]	-	-	-	-	-	GO:0016462//pyrophosphatase activity;GO:0032550//purine ribonucleoside binding	GO:0044260//cellular macromolecule metabolic process;GO:0090304//nucleic acid metabolic process
maker-scaffold_10515|ref0001623-exonerate_est2genome-gene-0.0	1.14	2.66	2.94	7.95	7.62	6.93	1.47	2.56	1.99	6.74	8.44	7.19	43	109	116	255	267	175	43	93	62	187	284	247	CHR10	probable helicase CHR10 isoform X1 [Aegilops tauschii subsp. tauschii] [Aegilops tauschii]	-	-	-	-	-	GO:0003676//nucleic acid binding;GO:0017111//nucleoside-triphosphatase activity;GO:0032550//purine ribonucleoside binding	-
maker-scaffold_10519|ref0001614-exonerate_est2genome-gene-0.0	1.04	0.86	1.39	2.93	7.82	4.03	1.34	0.65	1.65	2.25	2.91	1.25	10	9	14	24	70	26	10	6.02	13.09	16	25	11	--	-	-	-	-	-	-	-	-
maker-scaffold_1051|ref0009180-exonerate_est2genome-gene-0.2	153.22	359.32	355.21	1124.84	846.73	514.15	135.03	204.89	200.19	300.8	791.41	562.8	2128	5424	5156	13269	10912	4771	1450	2741	2290	3071	9796	7112	TLP	permatin [Avena nuda]	-	-	-	-	-	GO:0005488//binding	GO:0006952//defense response;GO:0009607//response to biotic stimulus;GO:0051704//multi-organism process;GO:0065007//biological regulation
maker-scaffold_10523|ref0044730-exonerate_est2genome-gene-0.0	11.32	12.55	10.51	24.88	28.67	23.02	18.2	21.49	23.84	48.95	38.48	40.51	234	282	227	437	550	318	291	428	406	744	709	762	IMDH2	3-isopropylmalate dehydrogenase 2, chloroplastic [Brachypodium distachyon]	Metabolism;Metabolism;Metabolism;Metabolism;Metabolism;Metabolism	Global and overview maps;Global and overview maps;Global and overview maps;Global and overview maps;Amino acid metabolism;Carbohydrate metabolism	ko01100//Metabolic pathways;ko01110//Biosynthesis of secondary metabolites;ko01230//Biosynthesis of amino acids;ko01210//2-Oxocarboxylic acid metabolism;ko00290//Valine, leucine and isoleucine biosynthesis;ko00660//C5-Branched dibasic acid metabolism	K00052;K00052;K00052;K00052;K00052;K00052	GO:0009526//plastid envelope;GO:0009532//plastid stroma	GO:0000166//nucleotide binding;GO:0016616//oxidoreductase activity, acting on the CH-OH group of donors, NAD or NADP as acceptor;GO:0043169//cation binding	GO:0006551//leucine metabolic process;GO:0006743//ubiquinone metabolic process;GO:0006970//response to osmotic stress;GO:0008652//cellular amino acid biosynthetic process;GO:0019758//glycosinolate biosynthetic process
maker-scaffold_10543|ref0007088-exonerate_est2genome-gene-0.0	143.97	271.61	266.52	133.43	86.55	82.61	136.41	254.77	271.05	117.98	170.95	176.51	3446	7066	6666	2712	1922	1322	2524	5873	5343	2076	3646	3844	ALDH2B7	Aldehyde dehydrogenase family 2 member B7, mitochondrial [Triticum urartu]	Metabolism;Metabolism;Metabolism;Metabolism;Metabolism;Metabolism;Metabolism;Metabolism;Metabolism;Metabolism;Metabolism;Metabolism;Metabolism;Metabolism	Global and overview maps;Global and overview maps;Carbohydrate metabolism;Lipid metabolism;Carbohydrate metabolism;Lipid metabolism;Amino acid metabolism;Carbohydrate metabolism;Amino acid metabolism;Amino acid metabolism;Amino acid metabolism;Metabolism of other amino acids;Amino acid metabolism;Metabolism of terpenoids and polyketides	ko01100//Metabolic pathways;ko01110//Biosynthesis of secondary metabolites;ko00010//Glycolysis / Gluconeogenesis;ko00561//Glycerolipid metabolism;ko00620//Pyruvate metabolism;ko00071//Fatty acid degradation;ko00380//Tryptophan metabolism;ko00053//Ascorbate and aldarate metabolism;ko00280//Valine, leucine and isoleucine degradation;ko00330//Arginine and proline metabolism;ko00310//Lysine degradati…	K00128;K00128;K00128;K00128;K00128;K00128;K00128;K00128;K00128;K00128;K00128;K00128;K00128;K00128	-	-	-
maker-scaffold_10545|ref0007082-exonerate_est2genome-gene-0.0	35.22	43.79	43.57	68.48	69.54	73.9	51.29	58.68	60.08	87.47	85.94	92.78	389.52	526.38	503.67	643.31	713.71	546.13	438.62	625.11	547.3	711.18	847.18	933.72	At5g08180	H/ACA ribonucleoprotein complex subunit 2-like protein [Brachypodium distachyon]	Genetic Information Processing	Translation	ko03008//Ribosome biogenesis in eukaryotes	K11129	GO:0030529//intracellular ribonucleoprotein complex;GO:0043231//intracellular membrane-bounded organelle;GO:0043232//intracellular non-membrane-bounded organelle;GO:0044423//virion part	GO:0003723//RNA binding	GO:0000154//rRNA modification;GO:0009117//nucleotide metabolic process;GO:0016571//histone methylation;GO:0048580//regulation of post-embryonic development
maker-scaffold_1054|ref0009183-exonerate_est2genome-gene-0.2	10.47	15.08	13.25	43.82	39.81	38.77	6.12	13.56	9.23	34.01	38.29	39.73	186	291	246	661	656	460	84	232	135	444	606	642	At1g06620	1-aminocyclopropane-1-carboxylate oxidase homolog 1-like [Aegilops tauschii subsp. tauschii] [Aegilops tauschii]	-	-	-	-	-	GO:0016705//oxidoreductase activity, acting on paired donors, with incorporation or reduction of molecular oxygen	GO:0044710//single-organism metabolic process
maker-scaffold_10551|ref0025278-exonerate_est2genome-gene-0.0	2.94	3.29	1.41	5.79	6.4	5.83	2.07	1.92	1.86	6.17	5.09	5.48	46	56	23	77	93	61	25	29	24	71	71	78	GA3OX4	Gibberellin 3-beta-dioxygenase 1 [Triticum urartu]	-	-	-	-	-	GO:0016705//oxidoreductase activity, acting on paired donors, with incorporation or reduction of molecular oxygen	GO:0044710//single-organism metabolic process
maker-scaffold_10554|ref0025273-exonerate_est2genome-gene-0.0	29.3	29.57	27.55	10.1	7.12	8.01	24.84	28.78	33.96	19.44	18.05	21.66	816	895	802	239	184	149	535	772	779	398	448	549	NPF5.2	protein NRT1/ PTR FAMILY 5.2-like [Aegilops tauschii subsp. tauschii] [Aegilops tauschii]	-	-	-	-	-	-	GO:0051234//establishment of localization
maker-scaffold_10557|ref0025272-exonerate_est2genome-gene-0.3	1.05	1.71	1.33	2.87	2.46	1.64	1.65	2.07	2.52	2.52	3.39	2.8	47	83	62	109	102	49	57	89	93	83	135	114	--	pentatricopeptide repeat-containing protein At1g22960, mitochondrial-like isoform X1 [Aegilops tauschii subsp. tauschii] [Aegilops tauschii]	-	-	-	-	-	-	-
maker-scaffold_10557|ref0025272-exonerate_est2genome-gene-0.4	77.18	91.54	89.08	55.04	61.86	71.3	49.82	70.92	67.53	42.69	40.44	43.31	1557	2007	1878	943	1158	961	777	1378	1122	633	727	795	ACR12	ACT domain-containing protein ACR12 [Aegilops tauschii subsp. tauschii] [Aegilops tauschii]	-	-	-	-	GO:0009526//plastid envelope;GO:0009532//plastid stroma;GO:0044434//chloroplast part	GO:0016772//transferase activity, transferring phosphorus-containing groups;GO:0031406//carboxylic acid binding	GO:0006091//generation of precursor metabolites and energy;GO:0006873//cellular ion homeostasis;GO:0006970//response to osmotic stress;GO:0009617//response to bacterium;GO:0009746//response to hexose;GO:0016094//polyprenol biosynthetic process;GO:0030001//metal ion transport
maker-scaffold_10558|ref0025282-exonerate_est2genome-gene-0.0	0.55	0.96	0.56	2.9	1.7	1.14	0.85	1.71	1.08	2.37	1.74	3.24	18	30	19	66	50	25	19	44	25	49	44	84	PCMP-E14	pentatricopeptide repeat-containing protein At4g13650-like [Aegilops tauschii subsp. tauschii] [Aegilops tauschii]	-	-	-	-	-	-	GO:0006996//organelle organization;GO:0022402//cell cycle process
maker-scaffold_10559|ref0025283-exonerate_est2genome-gene-0.1	5.74	3.05	2.42	10	14.91	14.69	3.82	2.21	1.43	6.05	3.33	2.21	78	45.05	34.4	115.48	188.18	133.52	40.16	29	16	60.44	40.4	27.37	DIN1	thiosulfate sulfurtransferase 16, chloroplastic [Brachypodium distachyon]	-	-	-	-	-	-	-
maker-scaffold_1055|ref0009184-exonerate_est2genome-gene-0.6	0	0	0	0.23	1.27	4.13	0	0	0	0	0.22	0	0	0	0	1	6	14	0	0	0	0	1	0	--	glycerophosphoryl diester phosphodiesterase 1 [Hordeum vulgare]	-	-	-	-	-	-	-
maker-scaffold_10560|ref0019757-exonerate_est2genome-gene-0.1	1.14	1.57	1.69	5.77	6.75	6.22	0.88	1.66	1.24	3.1	5.24	4.01	20	30	31	86	110	73	12	28	18	40	82	64	At2g21120	probable magnesium transporter NIPA4 [Sorghum bicolor]	-	-	-	-	GO:0031224//intrinsic component of membrane	-	GO:0070838//divalent metal ion transport
maker-scaffold_10560|ref0019757-exonerate_est2genome-gene-0.2	7.1	1.82	2.56	0.55	2.51	1.04	6.62	2.17	1.55	1.27	1.96	0.77	61	17	23	4	20	6	44	18	11	8	15	6	LDHA	L-lactate dehydrogenase B [Triticum urartu]	Metabolism;Metabolism;Metabolism;Metabolism;Metabolism;Metabolism	Global and overview maps;Global and overview maps;Carbohydrate metabolism;Amino acid metabolism;Carbohydrate metabolism;Carbohydrate metabolism	ko01100//Metabolic pathways;ko01110//Biosynthesis of secondary metabolites;ko00010//Glycolysis / Gluconeogenesis;ko00270//Cysteine and methionine metabolism;ko00620//Pyruvate metabolism;ko00640//Propanoate metabolism	K00016;K00016;K00016;K00016;K00016;K00016	GO:0016020//membrane;GO:0044444//cytoplasmic part	GO:0004457//lactate dehydrogenase activity	GO:0001101//response to acid chemical;GO:0005975//carbohydrate metabolic process;GO:0006090//pyruvate metabolic process;GO:0006970//response to osmotic stress
maker-scaffold_10565|ref0019752-exonerate_est2genome-gene-0.0	0.31	0.28	0.74	0.37	0.11	0	0.13	0.47	0.5	0	0	0	3	4	8	3	1	0	1	5	4	0	0	0	--	Zinc finger protein CONSTANS-LIKE 4 [Hordeum vulgare]	-	-	-	-	-	-	-
maker-scaffold_1056|ref0009185-exonerate_est2genome-gene-0.2	22.22	20.08	20.63	22.78	14.79	14.97	12.69	22.66	20.05	30.75	41.68	49.82	573	563	556	499	354	258	253	563	426	583	958	1169	CRK29	cysteine-rich receptor-like protein kinase 37 [Aegilops tauschii subsp. tauschii] [Aegilops tauschii]	-	-	-	-	-	GO:0004672//protein kinase activity;GO:0032550//purine ribonucleoside binding	GO:0006464//cellular protein modification process;GO:0006796//phosphate-containing compound metabolic process;GO:0010646//regulation of cell communication
maker-scaffold_10571|ref0037676-exonerate_est2genome-gene-0.1	0.67	1.66	1.24	5.81	4.1	3.58	0.6	1.31	1.24	5.01	5.43	3.85	29	75	56	205	164	103	20	51	44	158	206	151	--	Magnesium-chelatase subunit ChlD, chloroplastic [Dichanthelium oligosanthes]	-	-	-	-	-	-	-
[truncated: 4,548 more rows]

## Sheet: Table S5
		Table S5 Top 20 GO terms with Q values
Group	ID	class	Descrption	Qvalue	Up	Down	fg_num
CKvsT	ID	Class	Descrption	Qvalue	Up	Down	num
CKvsT	GO:0009536	Cellular Component	plastid	6.2e-13	42	5	47
[truncated: 78 more rows]

## Sheet: Table S6
Table S6 GO term shared by CKvsH and TvsT-H in the top 20 GO terms
[truncated: 16 more rows]

[truncated: 3 more sheets: Table S7, Table S8, Table S9]
